# Supplementary material for: Long term fMRI adaptation depends on adapter response in face-selective cortex
Source: Commun Biol. 2021 Jun 10;4:712. doi: 10.1038/s42003-021-02235-6 (PMC8192765; doi:10.1038/s42003-021-02235-6)
Supplement: Supplementary file 4 — Supplementary Data 1 [file 42003_2021_2235_MOESM4_ESM.xlsx]

## Sheet: Figure 2
Figure 2
HC	d' IR		d' DR
	Face	House	Face	House
1	0.95	1.08	1.3	1.22
2	1.54	1.33	2.32	1.78
3	1.28	1	1.56	2.11
4	1.54	1.79	2.34	2.13
5	0.36	2.19	1.09	2.08
6	0.95	1.3	1.33	1.79
7	2.46	2.61	2.99	2.87
8	-0.1	0.54	0.44	0.83
9	1.17	1.42	1.67	1.29
10	1.85	1.81	1.86	2.4
11	1.52	1.39	1.85	1.65
12	2.45	1.73	2.71	2.19
13	0.22	0.49	0.47	0.65
14	3.06	3.26	3.3	4.03
15	0.97	0.62	1.18	0.85
16	1.87	2.7	2.97	3.01
17	1.31	1.16	1.42	1.99
18	1.24	1.31	1.88	1.63
19	1.89	1.49	1.76	1.83
20	1.64	2.76	2.06	3.49
21	1.95	2.49	2.63	2.48
22	1.95	2.32	2.1	2.62
23	3.69	2.98	3.69	2.83
24	0.72	1.33	1.36	1.39
25	1.59	1.45	2.27	1.47
26	1.16	0.88	1.29	1.2
27	1.05	1.76	1.68	3
28	0.54	0.66	0.96	0.92
29	1.85	1.76	2.44	1.73
30	2.08	0.97	2.45	1.48
31	1.35	1.52	1.74	2.73
32	2.39	1.71	0.31	2.24
33	0.76	0.76	1.99	0.77
34	1	0.91	1.07	0.72
35	2.85	2.03	2.07	1.72
36	1.28	2.05	1.94	1.63
37	1.54	1.95	2.3	2.24
38	1.74	1.07	1.55	1.34
39	1.93	1.4	1.8	2.22
40	0.28	0.86	1.49	1.57
41	1.78	1.32	1.78	2.07
42	1.72	1.62	2.5	2.16
43	1.28	1.09	2.1	2.17
44	0.36	1.06	1.28	1.39
45	1.11	1.13	1.23	1.19
46	1.56	2.15	1.85	1.97
47	1.23	0.81	1.74	1.18
48	1.55	1.09	1.71	1.87
49	3.45	1.29	3.08	2.39
50	0.85	1.21	1.09	1.6
51	1.18	1.12	1.41	1.39
52	2.85	2.09	2.69	3.11
53	1.72	1.94	1.8	1.82
54	1.49	0.99	1.72	1.05

## Sheet: Figure 3 Face
Figure 3. Face stimuli - EncIR
HC	Scan acquisition	Gender	Age	Time lag	Right FFA	Left FFA	Right STS	Left STS	Measurement	Repetition	Performance
1	1	Male	21	559.06	1.56	1.38	-0.05	1.04	1	Adapter	Forgotten
1	1	Male	21	559.06	2.18	2.53	0.41	0.63	2	Adapter	Probably remembered
1	1	Male	21	559.06	2.53	2.94	0.54	1.38	3	Adapter	Definitely remembered
1	1	Male	21	559.06	2.1	2.49	0.53	1.6	4	Test	Forgotten
1	1	Male	21	559.06	1.58	1.97	-0.25	1.04	5	Test	Probably remembered
1	1	Male	21	559.06	2.07	1.49	-0.38	1.01	6	Test	Definitely remembered
2	1	Female	25	579.06	1.76	1.03	1.35	1.36	1	Adapter	Forgotten
2	1	Female	25	579.06	2.13	2.17	1.39	0.73	2	Adapter	Probably remembered
2	1	Female	25	579.06	1.95	2.2	1.6	0.45	3	Adapter	Definitely remembered
2	1	Female	25	579.06	1.68	2.23	0.73	-0.86	4	Test	Forgotten
2	1	Female	25	579.06	2.16	2.64	1.54	0.53	5	Test	Probably remembered
2	1	Female	25	579.06	1.78	2.14	1.09	-1.07	6	Test	Definitely remembered
3	1	Female	28	530.06	1.03	0.19	-0.48	0.26	1	Adapter	Forgotten
3	1	Female	28	530.06	3.6	1.29	0.61	0.62	2	Adapter	Probably remembered
3	1	Female	28	530.06	4.45	1.59	1.14	0.2	3	Adapter	Definitely remembered
3	1	Female	28	530.06	2.01	0.5	0.48	-0.17	4	Test	Forgotten
3	1	Female	28	530.06	2.35	0.99	0.21	-0.27	5	Test	Probably remembered
3	1	Female	28	530.06	3.85	1.7	1.27	0.91	6	Test	Definitely remembered
4	1	Female	22	548.06	1.27	-0.1	0.11	-0.18	1	Adapter	Forgotten
4	1	Female	22	548.06	2.61	1.71	0.43	1.97	2	Adapter	Probably remembered
4	1	Female	22	548.06	2.27	0.88	-0.16	0.06	3	Adapter	Definitely remembered
4	1	Female	22	548.06	0.9	-0.76	0.39	-0.26	4	Test	Forgotten
4	1	Female	22	548.06	2.29	0.9	-0.18	-0.77	5	Test	Probably remembered
4	1	Female	22	548.06	2.03	0.6	-0.06	-0.65	6	Test	Definitely remembered
5	1	Female	24	1171.06		-3.72	-0.62		1	Adapter	Forgotten
5	1	Female	24	1171.06		-6.42	-1.37		2	Adapter	Probably remembered
5	1	Female	24	1171.06		0.9	-0.98		3	Adapter	Definitely remembered
5	1	Female	24	1171.06		2.19	0.83		4	Test	Forgotten
5	1	Female	24	1171.06		0.26	-0.54		5	Test	Probably remembered
5	1	Female	24	1171.06		0.78	-0.38		6	Test	Definitely remembered
6	1	Female	39	570.06	0.96	1.81	0.96	0.57	1	Adapter	Forgotten
6	1	Female	39	570.06	1.43	1	0.36	-0.49	2	Adapter	Probably remembered
6	1	Female	39	570.06	2.11	1.77	0.91	0.36	3	Adapter	Definitely remembered
6	1	Female	39	570.06	0.41	1.47	1.13	0.71	4	Test	Forgotten
6	1	Female	39	570.06	0.33	1.43	0.14	-0.77	5	Test	Probably remembered
6	1	Female	39	570.06	2.5	1.53	0.62	0.37	6	Test	Definitely remembered
7	1	Male	37	570.06	2.69	1.66	0.03	-0.64	1	Adapter	Forgotten
7	1	Male	37	570.06	1.29	0.14	0.32	-1.75	2	Adapter	Probably remembered
7	1	Male	37	570.06	3.21	1.81	0.2	0.26	3	Adapter	Definitely remembered
7	1	Male	37	570.06	2.67	0.77	0.53	0.23	4	Test	Forgotten
7	1	Male	37	570.06	0.61	0.49	0.34	0.23	5	Test	Probably remembered
7	1	Male	37	570.06	2.76	1.38	-0.42	-0.55	6	Test	Definitely remembered
8	1	Female	24	572.06	0.9		0.48	-1.06	1	Adapter	Forgotten
8	1	Female	24	572.06	1.31		0.64	-0.41	2	Adapter	Probably remembered
8	1	Female	24	572.06	1.97		0.82	-1.23	3	Adapter	Definitely remembered
8	1	Female	24	572.06	0.66		1.28	-0.13	4	Test	Forgotten
8	1	Female	24	572.06	0.3		-0.13	-0.16	5	Test	Probably remembered
8	1	Female	24	572.06	0.93		0.5	-0.14	6	Test	Definitely remembered
9	1	Female	51	569.06	3.18	5.15	2.03	0.84	1	Adapter	Forgotten
9	1	Female	51	569.06	3.7	4.24	1.26	-0.52	2	Adapter	Probably remembered
9	1	Female	51	569.06	2.65	3.86	1.06	-0.65	3	Adapter	Definitely remembered
9	1	Female	51	569.06	1.68	2.12	0.32	-2.08	4	Test	Forgotten
9	1	Female	51	569.06	1.08	1.2	0.5	-1.57	5	Test	Probably remembered
9	1	Female	51	569.06	1.19	2.77	-0.69	-2	6	Test	Definitely remembered
10	1	Male	28	657.06	2.25	1.58	0.74		1	Adapter	Forgotten
10	1	Male	28	657.06	2.12	1.41	0.42		2	Adapter	Probably remembered
10	1	Male	28	657.06	2.68	1.79	1.02		3	Adapter	Definitely remembered
10	1	Male	28	657.06	1.53	0.47	0.1		4	Test	Forgotten
10	1	Male	28	657.06	1.96	1.43	0.33		5	Test	Probably remembered
10	1	Male	28	657.06	2.07	1.25	0.44		6	Test	Definitely remembered
11	1	Female	29	593.06	1.32	1.35	1.58	-0.63	1	Adapter	Forgotten
11	1	Female	29	593.06	2.39	2.4	0.14	0.8	2	Adapter	Probably remembered
11	1	Female	29	593.06	2.59	2.4	1.22	0.41	3	Adapter	Definitely remembered
11	1	Female	29	593.06	0.97	1.73	0.81	1.6	4	Test	Forgotten
11	1	Female	29	593.06	1.72	2.98	0.64	1.04	5	Test	Probably remembered
11	1	Female	29	593.06	2.25	2.97	0.55	-0.02	6	Test	Definitely remembered
12	1	Female	33	564.06	0.87	0.53	-1.05	-0.65	1	Adapter	Forgotten
12	1	Female	33	564.06	1.02	3.37	1.43	0.38	2	Adapter	Probably remembered
12	1	Female	33	564.06	3.85	2.57	0.17	0.09	3	Adapter	Definitely remembered
12	1	Female	33	564.06	1.5	3.46	0.35	-0.27	4	Test	Forgotten
12	1	Female	33	564.06	3.1	3.13	0.17	-0.03	5	Test	Probably remembered
12	1	Female	33	564.06	3.59	3.73	0.75	0.35	6	Test	Definitely remembered
13	1	Female	23	567.06	0.82	2.74	-0.4	1.49	1	Adapter	Forgotten
13	1	Female	23	567.06	1.31	2.8	0.02	1.39	2	Adapter	Probably remembered
13	1	Female	23	567.06	1.53	2.53	0.2	1.4	3	Adapter	Definitely remembered
13	1	Female	23	567.06	1.08	2.08	-0.02	0.28	4	Test	Forgotten
13	1	Female	23	567.06	1.08	1.03	0.07	1.08	5	Test	Probably remembered
13	1	Female	23	567.06	1.32	2.77	-0.15	0.64	6	Test	Definitely remembered
14	1	Female	33	568.06	2.57	2.12	0.22	0.81	1	Adapter	Forgotten
14	1	Female	33	568.06	2.73	2.28	0.39	0.36	2	Adapter	Probably remembered
14	1	Female	33	568.06	3.15	3.06	0.23	0.32	3	Adapter	Definitely remembered
14	1	Female	33	568.06	2.02	1.4	0.14	0.22	4	Test	Forgotten
14	1	Female	33	568.06	2.91	2.31	0.38	0.44	5	Test	Probably remembered
14	1	Female	33	568.06	2.99	2.87	0.05	0.31	6	Test	Definitely remembered
15	1	Female	26	571.06	1.06	0.42	-0.46	-0.58	1	Adapter	Forgotten
15	1	Female	26	571.06	1.34	1.71	0.52	-0.2	2	Adapter	Probably remembered
15	1	Female	26	571.06	2.44	2	1.19	-0.21	3	Adapter	Definitely remembered
15	1	Female	26	571.06	0.61	0.69	1.14	-0.15	4	Test	Forgotten
15	1	Female	26	571.06	1.23	1.06	0.84	0.3	5	Test	Probably remembered
15	1	Female	26	571.06	1.62	1.52	0.21	0.23	6	Test	Definitely remembered
16	1	Female	53	555.06	-0.39	1.61		1.91	1	Adapter	Forgotten
16	1	Female	53	555.06	-0.6	-0.09		-0.37	2	Adapter	Probably remembered
16	1	Female	53	555.06	1.64	1.28		0.7	3	Adapter	Definitely remembered
16	1	Female	53	555.06	-5.31	0.68		0.02	4	Test	Forgotten
16	1	Female	53	555.06	2.07	1.36		0.73	5	Test	Probably remembered
16	1	Female	53	555.06	2.53	1.1		0.91	6	Test	Definitely remembered
17	1	Male	37	554.06	2.59	1.56	-0.02	-0.49	1	Adapter	Forgotten
17	1	Male	37	554.06	3.09	2.01	0.68	-0.61	2	Adapter	Probably remembered
17	1	Male	37	554.06	3.35	2.15	0.31	-0.94	3	Adapter	Definitely remembered
17	1	Male	37	554.06	1.6	1.2	0.63	0.17	4	Test	Forgotten
17	1	Male	37	554.06	1.67	0.94	0.26	1.04	5	Test	Probably remembered
17	1	Male	37	554.06	2.09	0.71	-0.29	0.14	6	Test	Definitely remembered
18	1	Female	30	589.06	3.48	1.11	0.95	0.15	1	Adapter	Forgotten
18	1	Female	30	589.06	4.29	-0.13	1.84	-0.1	2	Adapter	Probably remembered
18	1	Female	30	589.06	3.84	0.38	1.73	-0.13	3	Adapter	Definitely remembered
18	1	Female	30	589.06	1.47	-0.13	2.45	-0.18	4	Test	Forgotten
18	1	Female	30	589.06	3.38	0.23	1.36	-0.13	5	Test	Probably remembered
18	1	Female	30	589.06	4.4	0.1	2.46	0.26	6	Test	Definitely remembered
19	1	Female	50	554.06	1.31	1.24	-0.06	0.34	1	Adapter	Forgotten
19	1	Female	50	554.06	1.74	2.07	1.17	1.52	2	Adapter	Probably remembered
19	1	Female	50	554.06	1.87	2.52	1.67	0.66	3	Adapter	Definitely remembered
19	1	Female	50	554.06	1.26	2	0.8	0.29	4	Test	Forgotten
19	1	Female	50	554.06	1.32	1.91	1.13	1.39	5	Test	Probably remembered
19	1	Female	50	554.06	1.79	2.4	1.49	2.06	6	Test	Definitely remembered
20	1	Female	42	557.06	2.22	1.42	-0.36		1	Adapter	Forgotten
20	1	Female	42	557.06	2.77	2.97	2.02		2	Adapter	Probably remembered
20	1	Female	42	557.06	2.08	2.12	0.71		3	Adapter	Definitely remembered
20	1	Female	42	557.06	1.65	1.06	0.19		4	Test	Forgotten
20	1	Female	42	557.06	0.89	1.05	-0.62		5	Test	Probably remembered
20	1	Female	42	557.06	1.35	1.6	0.36		6	Test	Definitely remembered
21	1	Male	45	560.06	2.72	3.39	0.69	0.15	1	Adapter	Forgotten
21	1	Male	45	560.06	2.45	2.47	1.77	0.56	2	Adapter	Probably remembered
21	1	Male	45	560.06	3.45	2.23	1.04	0.42	3	Adapter	Definitely remembered
21	1	Male	45	560.06	1.53	0.51	1.36	-0.85	4	Test	Forgotten
21	1	Male	45	560.06	2.15	1.5	2.89	1.17	5	Test	Probably remembered
21	1	Male	45	560.06	2.07	1.46	-0.44	0.4	6	Test	Definitely remembered
22	1	Female	22	572.06	1.59	1.51	0.45	0.61	1	Adapter	Forgotten
22	1	Female	22	572.06	0.9	1.27	-0.19	-0.79	2	Adapter	Probably remembered
22	1	Female	22	572.06	2.59	2.34	-0.16	-0.51	3	Adapter	Definitely remembered
22	1	Female	22	572.06	2.05	1.3	0.66	0.03	4	Test	Forgotten
22	1	Female	22	572.06	2.26	1.7	0.29	0.04	5	Test	Probably remembered
22	1	Female	22	572.06	2.49	2.08	-0.24	-0.5	6	Test	Definitely remembered
23	1	Male	27	573.06	0.34		0.7	-0.65	1	Adapter	Forgotten
23	1	Male	27	573.06	1.82		0.19	0.2	2	Adapter	Probably remembered
23	1	Male	27	573.06	2.08		0.79	-0.23	3	Adapter	Definitely remembered
23	1	Male	27	573.06	1.89		2.28	0.2	4	Test	Forgotten
23	1	Male	27	573.06	1.19		0.05	-1.96	5	Test	Probably remembered
23	1	Male	27	573.06	0.96		0.22	-0.89	6	Test	Definitely remembered
24	1	Female	33	570.06	1.28	1.14	-0.67	0.05	1	Adapter	Forgotten
24	1	Female	33	570.06	0.75	0.57	-0.1	-0.76	2	Adapter	Probably remembered
24	1	Female	33	570.06	1.59	1.27	0.14	0.78	3	Adapter	Definitely remembered
24	1	Female	33	570.06	3.03	1.63	1.01	2.24	4	Test	Forgotten
24	1	Female	33	570.06	2.24	0.44	0.17	0.39	5	Test	Probably remembered
24	1	Female	33	570.06	1.23	0.96	0.35	0.94	6	Test	Definitely remembered
25	1	Female	24	571.06	0.96	0.55	0.38	0.18	1	Adapter	Forgotten
25	1	Female	24	571.06	1.86	0.28	0.69	0.04	2	Adapter	Probably remembered
25	1	Female	24	571.06	3.11	0.63	1.17	-0.1	3	Adapter	Definitely remembered
25	1	Female	24	571.06	1.84	-0.08	0.36	0.29	4	Test	Forgotten
25	1	Female	24	571.06	1.41	0.68	0.27	0.57	5	Test	Probably remembered
25	1	Female	24	571.06	3	0.96	0.49	0.47	6	Test	Definitely remembered
26	0	Female	49	546.06	0.26	0.61	-0.45	2.1	1	Adapter	Forgotten
26	0	Female	49	546.06	1.06	1.55	-0.2	-0.16	2	Adapter	Probably remembered
26	0	Female	49	546.06	3.1	2	-0.16	-0.45	3	Adapter	Definitely remembered
26	0	Female	49	546.06	5.37	3.1	-1.24	-1.69	4	Test	Forgotten
26	0	Female	49	546.06	1.83	0.49	0.29	0.61	5	Test	Probably remembered
26	0	Female	49	546.06	2.93	1.48	-0.17	0.04	6	Test	Definitely remembered
27	0	Male	54	544.06	0.59	0.2	-0.12	0.4	1	Adapter	Forgotten
27	0	Male	54	544.06	0.47	0.28	-0.49	0.36	2	Adapter	Probably remembered
27	0	Male	54	544.06	0.68	0.86	-0.02	-0.35	3	Adapter	Definitely remembered
27	0	Male	54	544.06	0.15	0.06	-0.24	-0.38	4	Test	Forgotten
27	0	Male	54	544.06	-0.03	0.35	0	0.33	5	Test	Probably remembered
27	0	Male	54	544.06	0.18	0.18	-0.03	-0.08	6	Test	Definitely remembered
28	0	Female	60	543.06	0.95	3.99	0.49	1.57	1	Adapter	Forgotten
28	0	Female	60	543.06	1.46	3.93	0.53	1.01	2	Adapter	Probably remembered
28	0	Female	60	543.06	1.39	3.58	0.3	0.6	3	Adapter	Definitely remembered
28	0	Female	60	543.06	0.88	2.81	0.52	0.85	4	Test	Forgotten
28	0	Female	60	543.06	1.13	3.12	1.07	1.14	5	Test	Probably remembered
28	0	Female	60	543.06	1.17	3.26	0.83	0.63	6	Test	Definitely remembered
29	0	Female	64	543.06	2.48	1.67	1.14	-1.63	1	Adapter	Forgotten
29	0	Female	64	543.06	1.33	0.93	1.73	-0.37	2	Adapter	Probably remembered
29	0	Female	64	543.06	1.15	0.91	1.49	-0.44	3	Adapter	Definitely remembered
29	0	Female	64	543.06	1.22	1.1	2.22	1.85	4	Test	Forgotten
29	0	Female	64	543.06	0.35	0.31	1.76	0.32	5	Test	Probably remembered
29	0	Female	64	543.06	0.94	0.55	0.51	-0.02	6	Test	Definitely remembered
30	0	Male	61	545.06	2.43	1.9	-0.22	1.04	1	Adapter	Forgotten
30	0	Male	61	545.06	2.14	2.63	0.15	1.16	2	Adapter	Probably remembered
30	0	Male	61	545.06	2.96	3.11	0.39	1.2	3	Adapter	Definitely remembered
30	0	Male	61	545.06	1.17	1.11	0.42	-0.36	4	Test	Forgotten
30	0	Male	61	545.06	3.96	3.16	0.48	1.26	5	Test	Probably remembered
30	0	Male	61	545.06	3.09	2.62	0.3	1.11	6	Test	Definitely remembered
31	1	Female	24	563.06	2.89	6.09	1.74	0.74	1	Adapter	Forgotten
31	1	Female	24	563.06	2.04	4.69	1.2	1.07	2	Adapter	Probably remembered
31	1	Female	24	563.06	2.49	5.11	0.65	0.78	3	Adapter	Definitely remembered
31	1	Female	24	563.06	1.59	2.23	-0.49	-0.12	4	Test	Forgotten
31	1	Female	24	563.06	1.84	3.99	0.38	0.41	5	Test	Probably remembered
31	1	Female	24	563.06	2.47	4.67	0.76	0.79	6	Test	Definitely remembered
32	1	Female	30	570.06	2.06	2.13	1.62	-0.53	1	Adapter	Forgotten
32	1	Female	30	570.06	1.89	1.54	0.54	0.01	2	Adapter	Probably remembered
32	1	Female	30	570.06	1.94	1.38	0.37	-0.18	3	Adapter	Definitely remembered
32	1	Female	30	570.06	0.53	1.81	0.49	-0.1	4	Test	Forgotten
32	1	Female	30	570.06	1.68	1.42	0.58	0.41	5	Test	Probably remembered
32	1	Female	30	570.06	1.72	1.38	0.47	0.21	6	Test	Definitely remembered
33	1	Male	27	564.06	1.77	1.03	0.96	0.2	1	Adapter	Forgotten
33	1	Male	27	564.06	3.58	0.87	0.87	0.53	2	Adapter	Probably remembered
33	1	Male	27	564.06	4.33	1.7	1.99	0.59	3	Adapter	Definitely remembered
33	1	Male	27	564.06	1.66	0.86	0.11	0.23	4	Test	Forgotten
33	1	Male	27	564.06	3.07	1.12	1.51	0.48	5	Test	Probably remembered
33	1	Male	27	564.06	3.6	1.21	0.93	0.14	6	Test	Definitely remembered
34	1	Female	24	555.06	1.72	2.62	1.18	1.43	1	Adapter	Forgotten
34	1	Female	24	555.06	1.29	1.66	1.09	0.3	2	Adapter	Probably remembered
34	1	Female	24	555.06	2.18	2.28	1.39	-0.16	3	Adapter	Definitely remembered
34	1	Female	24	555.06	0.79	1.63	0.27	0.93	4	Test	Forgotten
34	1	Female	24	555.06	0.53	1.88	0.64	1.54	5	Test	Probably remembered
34	1	Female	24	555.06	1.91	3.65	1.25	-1.55	6	Test	Definitely remembered
35	1	Female	25	561.06	0.7		0	0.04	1	Adapter	Forgotten
35	1	Female	25	561.06	1.3		1.17	0.4	2	Adapter	Probably remembered
35	1	Female	25	561.06	1.45		1.1	-0.31	3	Adapter	Definitely remembered
35	1	Female	25	561.06	1.29		1.15	0.2	4	Test	Forgotten
35	1	Female	25	561.06	-0.13		0.26	-0.23	5	Test	Probably remembered
35	1	Female	25	561.06	1.45		1.15	-0.61	6	Test	Definitely remembered
36	1	Female	25	555.06	0.49	1.07	-0.37	-0.07	1	Adapter	Forgotten
36	1	Female	25	555.06	1.76	1.56	0.46	0.3	2	Adapter	Probably remembered
36	1	Female	25	555.06	0.77	1.4	-0.2	-0.49	3	Adapter	Definitely remembered
36	1	Female	25	555.06	1.04	1.09	-0.68	-0.19	4	Test	Forgotten
36	1	Female	25	555.06	0.92	1.17	-0.3	-0.01	5	Test	Probably remembered
36	1	Female	25	555.06	1.92	1.94	-0.21	0.08	6	Test	Definitely remembered
37	1	Female	28	561.06	1.12	3.79	2.17	-2.13	1	Adapter	Forgotten
37	1	Female	28	561.06	3.17	2.12	0.99	0.41	2	Adapter	Probably remembered
37	1	Female	28	561.06	4.02	1.72	1.32	-0.27	3	Adapter	Definitely remembered
37	1	Female	28	561.06	2	-1.29	-0.41	-1.14	4	Test	Forgotten
37	1	Female	28	561.06	2.68	0.45	0.92	-0.02	5	Test	Probably remembered
37	1	Female	28	561.06	3.27	0.99	1.59	-0.3	6	Test	Definitely remembered
38	1	Female	39	554.06	2.1	0.63	0.06		1	Adapter	Forgotten
38	1	Female	39	554.06	1.77	0.73	0.34		2	Adapter	Probably remembered
38	1	Female	39	554.06	2.22	1.29	0.19		3	Adapter	Definitely remembered
38	1	Female	39	554.06	3.23	1.03	0.61		4	Test	Forgotten
38	1	Female	39	554.06	1.74	0.91	0.51		5	Test	Probably remembered
38	1	Female	39	554.06	2.21	0.88	0.58		6	Test	Definitely remembered
39	1	Female	25	568.06	6.11	2.28	-0.16	-0.35	1	Adapter	Forgotten
39	1	Female	25	568.06	4.78	1.61	-0.24	0.5	2	Adapter	Probably remembered
39	1	Female	25	568.06	5.66	3.16	-0.27	0.6	3	Adapter	Definitely remembered
39	1	Female	25	568.06	3.19	1.08	-0.39	-0.64	4	Test	Forgotten
39	1	Female	25	568.06	5.47	3.03	0.05	0.35	5	Test	Probably remembered
39	1	Female	25	568.06	5.13	2.76	0.23	-0.18	6	Test	Definitely remembered
40	1	Male	28	555.06	1.06	0.5	-0.13	0.06	1	Adapter	Forgotten
40	1	Male	28	555.06	2.19	1.48	0.54	0.94	2	Adapter	Probably remembered
40	1	Male	28	555.06	2.33	1.62	1.09	0.64	3	Adapter	Definitely remembered
40	1	Male	28	555.06	1.67	1.15	0.67	0.69	4	Test	Forgotten
40	1	Male	28	555.06	2.4	1.3	1.28	0.42	5	Test	Probably remembered
40	1	Male	28	555.06	2.09	1.29	1.14	0.32	6	Test	Definitely remembered
41	0	Male	45	546.06				0.02	1	Adapter	Forgotten
41	0	Male	45	546.06		1.4	0.18	-0.08	2	Adapter	Probably remembered
41	0	Male	45	546.06		1.69	0.33	-0.13	3	Adapter	Definitely remembered
41	0	Male	45	546.06				0.02	4	Test	Forgotten
41	0	Male	45	546.06		2.24	0.76	0.96	5	Test	Probably remembered
41	0	Male	45	546.06		1.27	0.23	0.15	6	Test	Definitely remembered
42	0	Male	40	543.06	3.3	0.81	0.31	1.38	1	Adapter	Forgotten
42	0	Male	40	543.06	1.03	2.44	0.87	2.51	2	Adapter	Probably remembered
42	0	Male	40	543.06	3.4	0.48	0.35	1.14	3	Adapter	Definitely remembered
42	0	Male	40	543.06	2.62	0.98	0.45	0.81	4	Test	Forgotten
42	0	Male	40	543.06	1.11	2.23	-0.04	-1.07	5	Test	Probably remembered
42	0	Male	40	543.06	2.88	0.56	0.34	0.3	6	Test	Definitely remembered
43	0	Female	42	556.06	1.25		0.81	-0.27	1	Adapter	Forgotten
43	0	Female	42	556.06	1.84		0.44	-0.14	2	Adapter	Probably remembered
43	0	Female	42	556.06	3		1.16	-0.08	3	Adapter	Definitely remembered
43	0	Female	42	556.06	2.37		-0.51	0.37	4	Test	Forgotten
43	0	Female	42	556.06	2		0.82	1.14	5	Test	Probably remembered
43	0	Female	42	556.06	3.22		0.98	0.39	6	Test	Definitely remembered
44	0	Female	46	544.06	0.94	1.32	-1.36	-1.51	1	Adapter	Forgotten
44	0	Female	46	544.06	1.53	1.34	-0.11	0.27	2	Adapter	Probably remembered
44	0	Female	46	544.06	1.83	1.65	0.04	0.34	3	Adapter	Definitely remembered
44	0	Female	46	544.06	3.44	4.41	0.5	0.67	4	Test	Forgotten
44	0	Female	46	544.06	1.98	0.56	0.3	0.7	5	Test	Probably remembered
44	0	Female	46	544.06	1.7	0.22	-0.2	0.33	6	Test	Definitely remembered
45	1	Female	24	569.06	0.74	0.4	0.8	0.4	1	Adapter	Forgotten
45	1	Female	24	569.06	2.35	1.15	1	0.8	2	Adapter	Probably remembered
45	1	Female	24	569.06	2.42	1.21	1.11	0.95	3	Adapter	Definitely remembered
45	1	Female	24	569.06	2.02	0.67	1.42	1.32	4	Test	Forgotten
45	1	Female	24	569.06	2.63	1.44	1.64	0.81	5	Test	Probably remembered
45	1	Female	24	569.06	2.07	1.15	1.01	0.09	6	Test	Definitely remembered
46	1	Female	25	562.06				0.02	1	Adapter	Forgotten
46	1	Female	25	562.06				0.02	2	Adapter	Probably remembered
46	1	Female	25	562.06	2.99	2.87	1.4	0.72	3	Adapter	Definitely remembered
46	1	Female	25	562.06				0.02	4	Test	Forgotten
46	1	Female	25	562.06				0.02	5	Test	Probably remembered
46	1	Female	25	562.06	1.87	2.09	0.81	-0.13	6	Test	Definitely remembered
47	1	Male	31	554.06	1.82	2.51	1.14	0.79	1	Adapter	Forgotten
47	1	Male	31	554.06	2.91	0.58	1.25	0.41	2	Adapter	Probably remembered
47	1	Male	31	554.06	2.47	1.83	2.09	0.44	3	Adapter	Definitely remembered
47	1	Male	31	554.06	2.03	0.15	1.69	0.05	4	Test	Forgotten
47	1	Male	31	554.06	0.61	-0.77	0.08	0.25	5	Test	Probably remembered
47	1	Male	31	554.06	1.95	0.89	1.09	0.19	6	Test	Definitely remembered
48	1	Female	22	557.06	0.28	0.82	-0.77	-0.38	1	Adapter	Forgotten
48	1	Female	22	557.06	1.54	2.48	0.55	0	2	Adapter	Probably remembered
48	1	Female	22	557.06	1.58	2.32	0.32	-0.03	3	Adapter	Definitely remembered
48	1	Female	22	557.06	1	1.73	1.05	0.1	4	Test	Forgotten
48	1	Female	22	557.06	0.69	1.37	-0.11	-1.01	5	Test	Probably remembered
48	1	Female	22	557.06	1.65	2.12	0.4	0.16	6	Test	Definitely remembered
49	1	Female	36	558.06	1.97	4.44	0	-0.33	1	Adapter	Forgotten
49	1	Female	36	558.06	1.88	0.89	0.98	0.16	2	Adapter	Probably remembered
49	1	Female	36	558.06	2.97	1.96	0.78	0.91	3	Adapter	Definitely remembered
49	1	Female	36	558.06	1.44	2.36	-0.14	-1.55	4	Test	Forgotten
49	1	Female	36	558.06	2.42	1.77	0.34	-0.55	5	Test	Probably remembered
49	1	Female	36	558.06	2.9	1.03	0.66	-0.21	6	Test	Definitely remembered
50	1	Female	23	563.06	2.97	2.4	0.78	-0.51	1	Adapter	Forgotten
50	1	Female	23	563.06	2.77	2.32	0.47	-1.01	2	Adapter	Probably remembered
50	1	Female	23	563.06	3.11	2.41	0.49	-0.21	3	Adapter	Definitely remembered
50	1	Female	23	563.06	1.65	0.66	0.28	-0.53	4	Test	Forgotten
50	1	Female	23	563.06	3.61	2.61	0.5	-0.81	5	Test	Probably remembered
50	1	Female	23	563.06	3.99	3.16	0.57	-0.06	6	Test	Definitely remembered
51	1	Female	31	564.06	0.85	1.85	1.69	-0.02	1	Adapter	Forgotten
51	1	Female	31	564.06	0.62	-0.98	2.08	-0.23	2	Adapter	Probably remembered
51	1	Female	31	564.06	0.25	0.59	1.83	0.06	3	Adapter	Definitely remembered
51	1	Female	31	564.06	-1.74	0.86	0.99	0.36	4	Test	Forgotten
51	1	Female	31	564.06	-4.81	-0.11	1.73	-0.25	5	Test	Probably remembered
51	1	Female	31	564.06	0.44	1.97	0.79	0.03	6	Test	Definitely remembered
52	1	Female	23	572.06	0.86	1.5	0.63	0.14	1	Adapter	Forgotten
52	1	Female	23	572.06	2.11	2.08	1.07	0.09	2	Adapter	Probably remembered
52	1	Female	23	572.06	1.94	2.57	0.6	0.33	3	Adapter	Definitely remembered
52	1	Female	23	572.06	1.46	2.26	0.5	0.16	4	Test	Forgotten
52	1	Female	23	572.06	1.48	2.55	0.6	-0.14	5	Test	Probably remembered
52	1	Female	23	572.06	1.35	2.48	0.33	-0.14	6	Test	Definitely remembered
53	1	Female	41	657.06	-0.11	1.28	0.5	-0.86	1	Adapter	Forgotten
53	1	Female	41	657.06				0.02	2	Adapter	Probably remembered
53	1	Female	41	657.06	-0.7	2.1	0.84	-0.16	3	Adapter	Definitely remembered
53	1	Female	41	657.06	-1.09	1.48	0.83	1.73	4	Test	Forgotten
53	1	Female	41	657.06				0.02	5	Test	Probably remembered
53	1	Female	41	657.06	-0.55	1.03	0.75	0.98	6	Test	Definitely remembered
54	1	Female	29	560.06	0.17		1.1	1.12	1	Adapter	Forgotten
54	1	Female	29	560.06	0.88		1.24	0.14	2	Adapter	Probably remembered
54	1	Female	29	560.06	1.67		1.35	-0.38	3	Adapter	Definitely remembered
54	1	Female	29	560.06	2.91		2.5	1.11	4	Test	Forgotten
54	1	Female	29	560.06	2.15		1.92	0.44	5	Test	Probably remembered
54	1	Female	29	560.06	2.13		1.32	0.18	6	Test	Definitely remembered

## Sheet: Figure 3 House
Figure 3. House stimuli - EncIR
HC	Scan acquisition	Gender	Age	Time lag	Right PPA	Left PPA	Right RSC	Left RSC	Measurement	Repetition	Performance
1	1	Male	21	582.45	2.18	0.56	0.35	0.21	1	Adapter	Forgotten
1	1	Male	21	582.45	2.84	0.97	0.84	-0.12	2	Adapter	Probably remembered
1	1	Male	21	582.45	3.11	0.73	0.73	0.01	3	Adapter	Definitely remembered
1	1	Male	21	582.45	3.51	1.15	0.58	0.56	4	Test	Forgotten
1	1	Male	21	582.45	3.27	1.36	0.85	0.16	5	Test	Probably remembered
1	1	Male	21	582.45	5.66	1.58	1.57	1.21	6	Test	Definitely remembered
2	1	Female	25	602.45	3.37	1.69	0.93	1.61	1	Adapter	Forgotten
2	1	Female	25	602.45	4.51	1.51	0.15	-0.08	2	Adapter	Probably remembered
2	1	Female	25	602.45	3.78	1.59	1.11	1.33	3	Adapter	Definitely remembered
2	1	Female	25	602.45	3.48	2.19	1.58	2.53	4	Test	Forgotten
2	1	Female	25	602.45	3.74	2.66	0.81	-0.07	5	Test	Probably remembered
2	1	Female	25	602.45	3.65	2.17	0.88	1.46	6	Test	Definitely remembered
3	1	Female	28	553.45	3.31	2.43	-0.3	0.5	1	Adapter	Forgotten
3	1	Female	28	553.45	4.52	3.86	-0.1	0.73	2	Adapter	Probably remembered
3	1	Female	28	553.45	4.66	3.31	0.38	0.87	3	Adapter	Definitely remembered
3	1	Female	28	553.45	4.4	3.3	0.54	1.09	4	Test	Forgotten
3	1	Female	28	553.45	4.59	3.58	-0.31	0.77	5	Test	Probably remembered
3	1	Female	28	553.45	5.18	3.79	0.41	1.06	6	Test	Definitely remembered
4	1	Female	22	571.45	2.77	1.99	2.12	1.51	1	Adapter	Forgotten
4	1	Female	22	571.45	1.82	2.07	0.65	0.1	2	Adapter	Probably remembered
4	1	Female	22	571.45	2.91	2.24	1.59	0.94	3	Adapter	Definitely remembered
4	1	Female	22	571.45	1.55	2.06	1.74	0.07	4	Test	Forgotten
4	1	Female	22	571.45	1.89	1.62	0.97	-0.85	5	Test	Probably remembered
4	1	Female	22	571.45	2.36	2.91	2.05	0.01	6	Test	Definitely remembered
5	1	Female	24	1194.45	-1.15	0.62	-1.1	-0.19	1	Adapter	Forgotten
5	1	Female	24	1194.45	0.06	0.72	-0.47	0.7	2	Adapter	Probably remembered
5	1	Female	24	1194.45	-0.01	0.55	-0.66	0.34	3	Adapter	Definitely remembered
5	1	Female	24	1194.45	0.48	-1.65	-0.27	0.82	4	Test	Forgotten
5	1	Female	24	1194.45	0.13	-1.24	-0.41	0.78	5	Test	Probably remembered
5	1	Female	24	1194.45	0.46	-1.11	-0.61	0.33	6	Test	Definitely remembered
6	1	Female	39	593.45	4.38	3.49	-0.44	-0.09	1	Adapter	Forgotten
6	1	Female	39	593.45	3.9	2.93	-0.99	-0.98	2	Adapter	Probably remembered
6	1	Female	39	593.45	4.68	3.71	-0.23	-0.39	3	Adapter	Definitely remembered
6	1	Female	39	593.45	4.05	3.37	0.2	0.72	4	Test	Forgotten
6	1	Female	39	593.45	5.66	3.42	0.2	0	5	Test	Probably remembered
6	1	Female	39	593.45	4.45	2.86	0.95	0.8	6	Test	Definitely remembered
7	1	Male	37	593.45	1.25	0.55	0.99	-0.24	1	Adapter	Forgotten
7	1	Male	37	593.45	1.72	1.26	1.43	0.28	2	Adapter	Probably remembered
7	1	Male	37	593.45	2.33	1.47	1.98	0.74	3	Adapter	Definitely remembered
7	1	Male	37	593.45	2.45	1.19	1.62	0.15	4	Test	Forgotten
7	1	Male	37	593.45	2.45	1.25	1.51	0.94	5	Test	Probably remembered
7	1	Male	37	593.45	2.73	1.3	2.36	0.19	6	Test	Definitely remembered
8	1	Female	24	595.45	0.79	-2.27	0.37	-0.51	1	Adapter	Forgotten
8	1	Female	24	595.45	1.18	0.3	0.51	-0.37	2	Adapter	Probably remembered
8	1	Female	24	595.45	1.95	1.39	1.39	-0.05	3	Adapter	Definitely remembered
8	1	Female	24	595.45	0.66	1.16	0.9	0.6	4	Test	Forgotten
8	1	Female	24	595.45	0.84	1.87	1	1.12	5	Test	Probably remembered
8	1	Female	24	595.45	1.51	2.65	1.31	0.7	6	Test	Definitely remembered
9	1	Female	51	592.45	3.09	2.97	2.18	1.05	1	Adapter	Forgotten
9	1	Female	51	592.45	3.5	3.28	2.25	0.64	2	Adapter	Probably remembered
9	1	Female	51	592.45	3.88	4.38	4.53	1.64	3	Adapter	Definitely remembered
9	1	Female	51	592.45	1.99	2.5	1.22	0.7	4	Test	Forgotten
9	1	Female	51	592.45	2.36	3.1	1.35	0.92	5	Test	Probably remembered
9	1	Female	51	592.45	3.79	5.15	0.74	1.67	6	Test	Definitely remembered
10	1	Male	28	680.45	2.41	2.3	1.79	0.34	1	Adapter	Forgotten
10	1	Male	28	680.45	2.78	2.86	-0.24	-0.37	2	Adapter	Probably remembered
10	1	Male	28	680.45	3.01	4.17	4.36	1.44	3	Adapter	Definitely remembered
10	1	Male	28	680.45	2.44	1.1	0.89	0.68	4	Test	Forgotten
10	1	Male	28	680.45	1.79	1.01	0.78	0.96	5	Test	Probably remembered
10	1	Male	28	680.45	3.1	3.79	2.41	1.05	6	Test	Definitely remembered
11	1	Female	29	616.45	3.19	1.82	0.03	0.14	1	Adapter	Forgotten
11	1	Female	29	616.45	4.31	3.08	0.55	0.78	2	Adapter	Probably remembered
11	1	Female	29	616.45	3.11	2.6	0.63	0.39	3	Adapter	Definitely remembered
11	1	Female	29	616.45	4.04	3.35	0.36	0.33	4	Test	Forgotten
11	1	Female	29	616.45	3.55	3.18	0.48	1.2	5	Test	Probably remembered
11	1	Female	29	616.45	3.86	3.91	1.15	0.44	6	Test	Definitely remembered
12	1	Female	33	587.45	2.83	2.22	0.61	-0.05	1	Adapter	Forgotten
12	1	Female	33	587.45	3.76	2.48	0.86	-0.73	2	Adapter	Probably remembered
12	1	Female	33	587.45	3.01	2.78	0.48	-0.12	3	Adapter	Definitely remembered
12	1	Female	33	587.45	3.89	4.16	1.14	0.09	4	Test	Forgotten
12	1	Female	33	587.45	4.81	3.91	1.76	0.75	5	Test	Probably remembered
12	1	Female	33	587.45	4.49	4.54	1.34	0.71	6	Test	Definitely remembered
13	1	Female	23	590.45	0.59	1.32	-0.15	1.02	1	Adapter	Forgotten
13	1	Female	23	590.45	4.16	3.82	1.83	2.36	2	Adapter	Probably remembered
13	1	Female	23	590.45	3.86	3.79	2.31	2.3	3	Adapter	Definitely remembered
13	1	Female	23	590.45	5.12	5.47	1.74	3.45	4	Test	Forgotten
13	1	Female	23	590.45	4.71	4.17	1.41	2.88	5	Test	Probably remembered
13	1	Female	23	590.45	4.12	4.23	1.78	2.54	6	Test	Definitely remembered
14	1	Female	33	591.45	2.82	1.61	0.11	0.04	1	Adapter	Forgotten
14	1	Female	33	591.45	3.19	1.62	0.71	0.29	2	Adapter	Probably remembered
14	1	Female	33	591.45	4.21	2.19	0.9	0.7	3	Adapter	Definitely remembered
14	1	Female	33	591.45	3.34	1.79	0.09	0.72	4	Test	Forgotten
14	1	Female	33	591.45	4.07	1.98	1.05	1.13	5	Test	Probably remembered
14	1	Female	33	591.45	4.48	2.41	1.22	1.35	6	Test	Definitely remembered
15	1	Female	26	594.45	2.86	2.42	0.15	-0.05	1	Adapter	Forgotten
15	1	Female	26	594.45	2.5	3.34	0.33	0.29	2	Adapter	Probably remembered
15	1	Female	26	594.45	2.63	3.4	0.27	0.27	3	Adapter	Definitely remembered
15	1	Female	26	594.45	5.46	6.67	1.74	2.25	4	Test	Forgotten
15	1	Female	26	594.45	2.92	3.67	0.1	0.87	5	Test	Probably remembered
15	1	Female	26	594.45	4.36	4.54	0.62	1.36	6	Test	Definitely remembered
16	1	Female	53	578.45	3.58	0.65	1.33	0.61	1	Adapter	Forgotten
16	1	Female	53	578.45	7.21	1.45	2.59	1.25	2	Adapter	Probably remembered
16	1	Female	53	578.45	4.58	1.26	0.84	0.46	3	Adapter	Definitely remembered
16	1	Female	53	578.45	0.56	0.02	-0.27	-0.15	4	Test	Forgotten
16	1	Female	53	578.45	2.83	0.62	0.36	0.16	5	Test	Probably remembered
16	1	Female	53	578.45	2.69	0.88	0.04	0.2	6	Test	Definitely remembered
17	1	Male	37	577.45	2.23	1.98	1.02		1	Adapter	Forgotten
17	1	Male	37	577.45	2.69	1.58	-0.08		2	Adapter	Probably remembered
17	1	Male	37	577.45	2.92	2.02	0.1		3	Adapter	Definitely remembered
17	1	Male	37	577.45	1.36	1.14	0.38		4	Test	Forgotten
17	1	Male	37	577.45	0.46	0.74	0.17		5	Test	Probably remembered
17	1	Male	37	577.45	1.24	1.12	-0.06		6	Test	Definitely remembered
18	1	Female	30	612.45	3.77	1.6	0.11	0.13	1	Adapter	Forgotten
18	1	Female	30	612.45	3.51	1.84	0.54	0.47	2	Adapter	Probably remembered
18	1	Female	30	612.45	4.47	2.65	1.43	1.16	3	Adapter	Definitely remembered
18	1	Female	30	612.45	4.03	2.28	1.44	1.51	4	Test	Forgotten
18	1	Female	30	612.45	3.98	2.89	1.91	1.4	5	Test	Probably remembered
18	1	Female	30	612.45	4.08	2.39	1.49	1.33	6	Test	Definitely remembered
19	1	Female	50	577.45	1.72	1.46	0.28	0.06	1	Adapter	Forgotten
19	1	Female	50	577.45	3.66	2.38	0.37	0.34	2	Adapter	Probably remembered
19	1	Female	50	577.45	2.44	1.86	-1.01	-1.44	3	Adapter	Definitely remembered
19	1	Female	50	577.45	1.73	1.38	-0.14	-0.13	4	Test	Forgotten
19	1	Female	50	577.45	2.8	2.23	0.56	-0.06	5	Test	Probably remembered
19	1	Female	50	577.45	3.06	2.63	0.9	0.25	6	Test	Definitely remembered
20	1	Female	42	584.45	2.16	0.91	1.33	-0.14	1	Adapter	Forgotten
20	1	Female	42	584.45	1.79	0.47	0.55	0.47	2	Adapter	Probably remembered
20	1	Female	42	584.45	2.07	1.56	0.8	0.44	3	Adapter	Definitely remembered
20	1	Female	42	584.45	2.34	1.47	1.3	1.24	4	Test	Forgotten
20	1	Female	42	584.45	1.87	0.32	0.79	0.66	5	Test	Probably remembered
20	1	Female	42	584.45	2.62	0.92	0.89	1	6	Test	Definitely remembered
21	1	Male	45	585.45	4.75	2.42	0.46	-0.64	1	Adapter	Forgotten
21	1	Male	45	585.45	4.53	3.27	0.94	0.45	2	Adapter	Probably remembered
21	1	Male	45	585.45	5.33	3.87	0.89	0.85	3	Adapter	Definitely remembered
21	1	Male	45	585.45	4.37	1.3	3.77	3.39	4	Test	Forgotten
21	1	Male	45	585.45	3.27	0.94	0.44	0.53	5	Test	Probably remembered
21	1	Male	45	585.45	2.99	1.43	0.4	0.31	6	Test	Definitely remembered
22	1	Female	22	594.45	3.47	1.62	1.09	0.9	1	Adapter	Forgotten
22	1	Female	22	594.45	3.35	1.69	1.48	1.61	2	Adapter	Probably remembered
22	1	Female	22	594.45	4.95	2.52	3.45	2.72	3	Adapter	Definitely remembered
22	1	Female	22	594.45	0.63	0.2	-1.04	-0.92	4	Test	Forgotten
22	1	Female	22	594.45	3.23	2.02	1.02	1.1	5	Test	Probably remembered
22	1	Female	22	594.45	3.53	2.01	1.24	0.6	6	Test	Definitely remembered
23	1	Male	27	593.45	2.71	2.87	2.31	0.2	1	Adapter	Forgotten
23	1	Male	27	593.45	1.51	5.6	2.65	0.49	2	Adapter	Probably remembered
23	1	Male	27	593.45	2.04	4.41	2.32	0.72	3	Adapter	Definitely remembered
23	1	Male	27	593.45	2	2.53	1.5	-1.14	4	Test	Forgotten
23	1	Male	27	593.45	1.58	3.27	1.12	-0.21	5	Test	Probably remembered
23	1	Male	27	593.45	1.81	3.67	1.87	0.09	6	Test	Definitely remembered
24	1	Female	33	593.45	2.73	2.11	1.66	0.17	1	Adapter	Forgotten
24	1	Female	33	593.45	3.96	3.8	1.83	1.17	2	Adapter	Probably remembered
24	1	Female	33	593.45	3.54	3.19	1.28	0.24	3	Adapter	Definitely remembered
24	1	Female	33	593.45	3.31	2.57	0.3	0.37	4	Test	Forgotten
24	1	Female	33	593.45	3.35	2.21	-0.43	-0.26	5	Test	Probably remembered
24	1	Female	33	593.45	4.01	3.13	1.29	0.58	6	Test	Definitely remembered
25	1	Female	24	584.45	1.09	6.83	0.81	-0.29	1	Adapter	Forgotten
25	1	Female	24	584.45	1.58	8.49	1.04	0.69	2	Adapter	Probably remembered
25	1	Female	24	584.45	1.63	10.53	0.61	0.48	3	Adapter	Definitely remembered
25	1	Female	24	584.45	1.62	6.99	0.11	0.67	4	Test	Forgotten
25	1	Female	24	584.45	1.17	7.32	-0.47	0.26	5	Test	Probably remembered
25	1	Female	24	584.45	1.5	9.72	0.63	0.82	6	Test	Definitely remembered
26	0	Female	49	569.45	1.75	1.18	0.3	0.79	1	Adapter	Forgotten
26	0	Female	49	569.45	1.89	0.92	-1.2	0.83	2	Adapter	Probably remembered
26	0	Female	49	569.45	1.66	1.25	0.81	1.2	3	Adapter	Definitely remembered
26	0	Female	49	569.45	1.34	0.85	-0.97	0.58	4	Test	Forgotten
26	0	Female	49	569.45	1.38	0.88	-0.76	0.88	5	Test	Probably remembered
26	0	Female	49	569.45	1.89	1.36	-0.24	1.03	6	Test	Definitely remembered
27	0	Male	54	567.45	0.84	0.69	0.72	-0.05	1	Adapter	Forgotten
27	0	Male	54	567.45	1.29	1.39	0.73	0.79	2	Adapter	Probably remembered
27	0	Male	54	567.45	0.83	0.94	0.02	0.37	3	Adapter	Definitely remembered
27	0	Male	54	567.45	0.23	-0.1	0.03	0.34	4	Test	Forgotten
27	0	Male	54	567.45	1.01	0.91	-0.18	0.3	5	Test	Probably remembered
27	0	Male	54	567.45	0.63	0.5	-0.12	-0.76	6	Test	Definitely remembered
28	0	Female	60	566.45	1.69	2.44	0.66	0.17	1	Adapter	Forgotten
28	0	Female	60	566.45	1.26	1.52	1.28	0.56	2	Adapter	Probably remembered
28	0	Female	60	566.45	1.48	1.84	1.44	0.37	3	Adapter	Definitely remembered
28	0	Female	60	566.45	0.83	2.31	2.38	0.55	4	Test	Forgotten
28	0	Female	60	566.45	2.21	2.45	2.44	0.89	5	Test	Probably remembered
28	0	Female	60	566.45	2.28	1.98	2.73	1.09	6	Test	Definitely remembered
29	0	Female	64	566.45	0.86	0.17	0.03	-2	1	Adapter	Forgotten
29	0	Female	64	566.45	0.58	0.74	-0.31	-0.28	2	Adapter	Probably remembered
29	0	Female	64	566.45	0.81	0.38	0.18	0.08	3	Adapter	Definitely remembered
29	0	Female	64	566.45	0.02	1.78	-1.49	-2.37	4	Test	Forgotten
29	0	Female	64	566.45	0.56	0.24	-1.51	-0.87	5	Test	Probably remembered
29	0	Female	64	566.45	0.95	0.9	0.06	-0.16	6	Test	Definitely remembered
30	0	Male	61	568.45	2.26	2.1	0.04	-0.14	1	Adapter	Forgotten
30	0	Male	61	568.45	2.17	2.29	0.29	-0.38	2	Adapter	Probably remembered
30	0	Male	61	568.45	2.78	1.83	0.18	0.09	3	Adapter	Definitely remembered
30	0	Male	61	568.45	2.33	2.41	0.55	0.74	4	Test	Forgotten
30	0	Male	61	568.45	2.44	2.36	0.63	0.49	5	Test	Probably remembered
30	0	Male	61	568.45	2.52	1.94	0.55	0.51	6	Test	Definitely remembered
31	1	Female	24	586.45	3.82	1.77	1.57	0.21	1	Adapter	Forgotten
31	1	Female	24	586.45	3.92	1.15	1.32	0.91	2	Adapter	Probably remembered
31	1	Female	24	586.45	3.93	1.28	1.13	0.56	3	Adapter	Definitely remembered
31	1	Female	24	586.45	5.45	1.8	1.89	2.26	4	Test	Forgotten
31	1	Female	24	586.45	3.52	1.53	0.45	0.18	5	Test	Probably remembered
31	1	Female	24	586.45	4.78	2.13	1.2	0.91	6	Test	Definitely remembered
32	1	Female	30	593.45	1	1.36	-0.06	0.27	1	Adapter	Forgotten
32	1	Female	30	593.45	1.13	2.2	-0.4	0.05	2	Adapter	Probably remembered
32	1	Female	30	593.45	1.11	2.02	-0.22	0.03	3	Adapter	Definitely remembered
32	1	Female	30	593.45	1.48	1.05	0.99	0.19	4	Test	Forgotten
32	1	Female	30	593.45	1.14	1.34	0.35	0.11	5	Test	Probably remembered
32	1	Female	30	593.45	1.41	1.52	0.09	0.07	6	Test	Definitely remembered
33	1	Male	27	587.45	2.7	1.01	0.97	-0.16	1	Adapter	Forgotten
33	1	Male	27	587.45	1.27	-0.33	-0.1	-1.34	2	Adapter	Probably remembered
33	1	Male	27	587.45	2.01	1.5	-0.41	0.06	3	Adapter	Definitely remembered
33	1	Male	27	587.45	0.28	0.99	-1.4	-0.75	4	Test	Forgotten
33	1	Male	27	587.45	2.33	2.47	-0.48	-0.01	5	Test	Probably remembered
33	1	Male	27	587.45	2.32	3.48	0.37	-0.06	6	Test	Definitely remembered
34	1	Female	24	578.45	3.28	1.74	2.3	0.47	1	Adapter	Forgotten
34	1	Female	24	578.45	4.07	3.15	2.98	1.36	2	Adapter	Probably remembered
34	1	Female	24	578.45	3.8	2.88	1.97	0.84	3	Adapter	Definitely remembered
34	1	Female	24	578.45	3.48	1.43	1.76	0.81	4	Test	Forgotten
34	1	Female	24	578.45	4.15	1.5	0.71	0.29	5	Test	Probably remembered
34	1	Female	24	578.45	4.95	1.99	1.38	0.4	6	Test	Definitely remembered
35	1	Female	25	591.45	2.06	-0.34	1.28	1.15	1	Adapter	Forgotten
35	1	Female	25	591.45	2.23	1.66	0.4	1.07	2	Adapter	Probably remembered
35	1	Female	25	591.45	2.39	2.13	0.86	1.16	3	Adapter	Definitely remembered
35	1	Female	25	591.45	1.09	-0.79	-1.77	-1.02	4	Test	Forgotten
35	1	Female	25	591.45	2.46	1.41	-0.19	0.05	5	Test	Probably remembered
35	1	Female	25	591.45	2.4	1.84	0.11	-0.06	6	Test	Definitely remembered
36	1	Female	25	587.45	1.91	0.9	0.27	-0.21	1	Adapter	Forgotten
36	1	Female	25	587.45	1.39	0.45	0.09	-0.24	2	Adapter	Probably remembered
36	1	Female	25	587.45	2.17	1.29	0.96	0.18	3	Adapter	Definitely remembered
36	1	Female	25	587.45	2.28	0.76	0.56	0.41	4	Test	Forgotten
36	1	Female	25	587.45	2.88	1.25	0.31	-0.03	5	Test	Probably remembered
36	1	Female	25	587.45	2.24	0.85	-0.01	-0.44	6	Test	Definitely remembered
37	1	Female	28	596.45	2.54	0.53	-0.25	1.3	1	Adapter	Forgotten
37	1	Female	28	596.45	2.53	1.99	1.42	1.23	2	Adapter	Probably remembered
37	1	Female	28	596.45	3.18	2.24	1.13	0.54	3	Adapter	Definitely remembered
37	1	Female	28	596.45	0.02	0.15	0.51	0.07	4	Test	Forgotten
37	1	Female	28	596.45	2.73	1.59	1.35	1.68	5	Test	Probably remembered
37	1	Female	28	596.45	2.79	1.94	1.55	1.28	6	Test	Definitely remembered
38	1	Female	39	577.45	4.07	2.55	0.42	0.93	1	Adapter	Forgotten
38	1	Female	39	577.45	3.08	2.39	-0.38	0.45	2	Adapter	Probably remembered
38	1	Female	39	577.45	4.15	2.39	0.83	1.25	3	Adapter	Definitely remembered
38	1	Female	39	577.45	3.72	1.77	2.15	1.19	4	Test	Forgotten
38	1	Female	39	577.45	2.13	2.22	0.23	0.14	5	Test	Probably remembered
38	1	Female	39	577.45	3.1	1.84	0.57	0.55	6	Test	Definitely remembered
39	1	Female	25	578.45	1.39	3.04	1.11	0.29	1	Adapter	Forgotten
39	1	Female	25	578.45	2.21	5.99	1.39	0.43	2	Adapter	Probably remembered
39	1	Female	25	578.45	3.36	5.66	1.48	0.38	3	Adapter	Definitely remembered
39	1	Female	25	578.45	3.15	4.03	0.3	0.48	4	Test	Forgotten
39	1	Female	25	578.45	3.26	3.95	1.08	0.75	5	Test	Probably remembered
39	1	Female	25	578.45	3.71	4.7	1.01	0.87	6	Test	Definitely remembered
40	1	Male	28	578.45	2.27	2.33	0.53	0.46	1	Adapter	Forgotten
40	1	Male	28	578.45	2.46	2.18	2.13	1.24	2	Adapter	Probably remembered
40	1	Male	28	578.45	2.36	1.53	2.94	1.68	3	Adapter	Definitely remembered
40	1	Male	28	578.45	1.26	-2.05	1.72	1.11	4	Test	Forgotten
40	1	Male	28	578.45	2.26	1.78	-0.12	-0.17	5	Test	Probably remembered
40	1	Male	28	578.45	2.89	1.73	0.6	0.1	6	Test	Definitely remembered
41	0	Male	45	569.45	3.07	3.5	0.87	0.2	1	Adapter	Forgotten
41	0	Male	45	569.45	1.59	1.43	0.26	0.22	2	Adapter	Probably remembered
41	0	Male	45	569.45	2.72	2.67	0.66	0.45	3	Adapter	Definitely remembered
41	0	Male	45	569.45	1.75	2.55	0.49	-0.07	4	Test	Forgotten
41	0	Male	45	569.45	2.12	2.19	0.3	0.29	5	Test	Probably remembered
41	0	Male	45	569.45	2.84	2.5	0.9	0.75	6	Test	Definitely remembered
42	0	Male	40	566.45	2.64	0.94	-0.37	-0.54	1	Adapter	Forgotten
42	0	Male	40	566.45	0.02	0.02	0.02	0.02	2	Adapter	Probably remembered
42	0	Male	40	566.45	3.07	1.2	1.31	0.2	3	Adapter	Definitely remembered
42	0	Male	40	566.45	3.52	1.51	1.56	0.41	4	Test	Forgotten
42	0	Male	40	566.45	0.01	0.02	0.02	0.02	5	Test	Probably remembered
42	0	Male	40	566.45	3.18	1.32	0.27	0.08	6	Test	Definitely remembered
43	0	Female	42	579.45	1.59	0.14	0.01	-0.51	1	Adapter	Forgotten
43	0	Female	42	579.45	2.36	0.76	0.43	-0.01	2	Adapter	Probably remembered
43	0	Female	42	579.45	3.45	1.12	0.47	-0.99	3	Adapter	Definitely remembered
43	0	Female	42	579.45	3.18	1.54	1.16	0.38	4	Test	Forgotten
43	0	Female	42	579.45	4.29	1.45	1.26	0.12	5	Test	Probably remembered
43	0	Female	42	579.45	4.27	1.5	0.81	0.13	6	Test	Definitely remembered
44	0	Female	46	567.45	0.84	2.33	-1.12	-0.2	1	Adapter	Forgotten
44	0	Female	46	567.45	0.92	1.61	0.28	0.87	2	Adapter	Probably remembered
44	0	Female	46	567.45	1.12	1.71	-0.01	0.5	3	Adapter	Definitely remembered
44	0	Female	46	567.45	0	0.79	-1.23	-2.25	4	Test	Forgotten
44	0	Female	46	567.45	0.4	1.54	0.23	-1.48	5	Test	Probably remembered
44	0	Female	46	567.45	1.01	1.34	-0.36	-0.84	6	Test	Definitely remembered
45	1	Female	24	592.45	0.02	0.02	0.02	0.02	1	Adapter	Forgotten
45	1	Female	24	592.45	2.11	2	0.69	-0.1	2	Adapter	Probably remembered
45	1	Female	24	592.45	3.25	2.93	1.26	0.07	3	Adapter	Definitely remembered
45	1	Female	24	592.45	0.02	0.01	0.02	0.02	4	Test	Forgotten
45	1	Female	24	592.45	2.18	2.46	2.26	0.83	5	Test	Probably remembered
45	1	Female	24	592.45	2.79	3.34	3.1	1.11	6	Test	Definitely remembered
46	1	Female	25	595.45	2.27	1.86	0.91	0.86	1	Adapter	Forgotten
46	1	Female	25	595.45	2.73	3.82	1.77	2.92	2	Adapter	Probably remembered
46	1	Female	25	595.45	3.25	2.88	0.65	1.41	3	Adapter	Definitely remembered
46	1	Female	25	595.45	2.41	1.02	-0.69	1.2	4	Test	Forgotten
46	1	Female	25	595.45	1.85	1.3	0.89	0.68	5	Test	Probably remembered
46	1	Female	25	595.45	3.16	2.88	0.62	1.82	6	Test	Definitely remembered
47	1	Male	31	577.45	2.81	1.89	3.16	0.42	1	Adapter	Forgotten
47	1	Male	31	577.45	0.75	1.76	-0.35	-0.02	2	Adapter	Probably remembered
47	1	Male	31	577.45	2.69	1.82	3.16	1.61	3	Adapter	Definitely remembered
47	1	Male	31	577.45	-0.3	0.57	0.84	-0.01	4	Test	Forgotten
47	1	Male	31	577.45	1.35	2.21	1.95	1.63	5	Test	Probably remembered
47	1	Male	31	577.45	2.13	1.5	2.14	0.9	6	Test	Definitely remembered
48	1	Female	22	580.45	2.61	1.86	1.37	1.93	1	Adapter	Forgotten
48	1	Female	22	580.45	3.23	2.15	1.74	1.17	2	Adapter	Probably remembered
48	1	Female	22	580.45	3.02	2.06	1.81	1.07	3	Adapter	Definitely remembered
48	1	Female	22	580.45	3.67	3.31	1.19	1.45	4	Test	Forgotten
48	1	Female	22	580.45	2.99	1.85	1.41	1.06	5	Test	Probably remembered
48	1	Female	22	580.45	3.15	2.47	1.79	1.33	6	Test	Definitely remembered
49	1	Female	36	581.45	1.78	2.26	2.81	1.51	1	Adapter	Forgotten
49	1	Female	36	581.45	1.59	3.23	0.51	1.74	2	Adapter	Probably remembered
49	1	Female	36	581.45	1.65	3.54	0.8	1.54	3	Adapter	Definitely remembered
49	1	Female	36	581.45	1.5	3.53	-0.14	1.39	4	Test	Forgotten
49	1	Female	36	581.45	0.53	4.15	0.56	0.25	5	Test	Probably remembered
49	1	Female	36	581.45	1.18	3.36	0.45	0.46	6	Test	Definitely remembered
50	1	Female	23	586.45	4.82	3.26	0.97	0.94	1	Adapter	Forgotten
50	1	Female	23	586.45	7.6	5.08	1.15	1.22	2	Adapter	Probably remembered
50	1	Female	23	586.45	7.15	4.8	0.52	0.97	3	Adapter	Definitely remembered
50	1	Female	23	586.45	4.07	3.49	-0.51	0.58	4	Test	Forgotten
50	1	Female	23	586.45	4.12	2.9	0.3	1.2	5	Test	Probably remembered
50	1	Female	23	586.45	7.31	6.32	0.87	1.54	6	Test	Definitely remembered
51	1	Female	31	680.45	0.91	3.42	1.35		1	Adapter	Forgotten
51	1	Female	31	680.45	0.84	3.42	0.58		2	Adapter	Probably remembered
51	1	Female	31	680.45	0.97	4.36	0.63		3	Adapter	Definitely remembered
51	1	Female	31	680.45	0.78	2.05	0.65		4	Test	Forgotten
51	1	Female	31	680.45	1.4	1.16	0.82		5	Test	Probably remembered
51	1	Female	31	680.45	1.11	3.33	-0.08		6	Test	Definitely remembered
52	1	Female	23	595.45	1.16	1.36	1.22	-0.5	1	Adapter	Forgotten
52	1	Female	23	595.45	1.07	1.6	0.88	0.07	2	Adapter	Probably remembered
52	1	Female	23	595.45	2.39	2.48	1.57	0.35	3	Adapter	Definitely remembered
52	1	Female	23	595.45	2.58	2.32	1.93	0.33	4	Test	Forgotten
52	1	Female	23	595.45	2.74	2.03	0.94	-0.51	5	Test	Probably remembered
52	1	Female	23	595.45	2.84	2.68	1.35	-0.03	6	Test	Definitely remembered
53	1	Female	41	583.45	2.35	3.46	0.15	0.15	1	Adapter	Forgotten
53	1	Female	41	583.45	2.41	3.84	1.49	0.29	2	Adapter	Probably remembered
53	1	Female	41	583.45	2.87	3.68	0.8	0.31	3	Adapter	Definitely remembered
53	1	Female	41	583.45	3.14	4.18	0.72	0.12	4	Test	Forgotten
53	1	Female	41	583.45	4.76	5.79	3	2.89	5	Test	Probably remembered
53	1	Female	41	583.45	2.91	3.47	0.93	0.41	6	Test	Definitely remembered
54	1	Female	29	583.45	0.35	0.71	-0.17	-0.64	1	Adapter	Forgotten
54	1	Female	29	583.45	0.46	1.1	-0.06	-0.92	2	Adapter	Probably remembered
54	1	Female	29	583.45	1.79	1.81	0.01	-0.62	3	Adapter	Definitely remembered
54	1	Female	29	583.45	1.53	1.31	1.22	0.34	4	Test	Forgotten
54	1	Female	29	583.45	2.52	1.93	1.85	0.82	5	Test	Probably remembered
54	1	Female	29	583.45	3.04	2.89	1.19	0.6	6	Test	Definitely remembered

## Sheet: Figure 4
Figure 4. Face stimuli - EncDR
HC	Scan acquisition	Gender	Age	Time lag	Right FFA	Left FFA	Right STS	Left STS	Measurement	Repetition	Performance
1	1	Male	21	559.06	1.49	1.2	-0.16	0.84	1	Adapter	Forgotten
1	1	Male	21	559.06	1.74	1.97	0.24	1.1	2	Adapter	Probably remembered
1	1	Male	21	559.06	2.45	2.94	0.48	1.3	3	Adapter	Definitely remembered
1	1	Male	21	559.06	1.83	2.22	0.21	1.71	4	Test	Forgotten
1	1	Male	21	559.06	2.03	2.98	0.45	1.44	5	Test	Probably remembered
1	1	Male	21	559.06	2.18	1.41	-0.31	1.22	6	Test	Definitely remembered
2	1	Female	25	579.06	1.51	1.46	0.91	0.7	1	Adapter	Forgotten
2	1	Female	25	579.06	1.97	1.94	1.81	1.57	2	Adapter	Probably remembered
2	1	Female	25	579.06	2.52	3.06	2.06	-0.21	3	Adapter	Definitely remembered
2	1	Female	25	579.06	1.68	2.55	0.95	0.03	4	Test	Forgotten
2	1	Female	25	579.06	2.09	2.03	1.28	-0.18	5	Test	Probably remembered
2	1	Female	25	579.06	1.65	2.18	1.11	-0.65	6	Test	Definitely remembered
3	1	Female	28	530.06	3.72	0.91	0.26	-0.37	1	Adapter	Forgotten
3	1	Female	28	530.06	2.89	1.35	0.57	1	2	Adapter	Probably remembered
3	1	Female	28	530.06	3.4	0.61	0.38	-0.63	3	Adapter	Definitely remembered
3	1	Female	28	530.06	2.88	1.44	0.39	-0.1	4	Test	Forgotten
3	1	Female	28	530.06	2.36	0.86	0.36	-0.05	5	Test	Probably remembered
3	1	Female	28	530.06	4.56	1.86	1.85	1.9	6	Test	Definitely remembered
4	1	Female	22	548.06	1.28	-0.27	0.35	0.86	1	Adapter	Forgotten
4	1	Female	22	548.06	1.81	0.19	0.38	1.58	2	Adapter	Probably remembered
4	1	Female	22	548.06	2.4	1.2	-0.11	0.06	3	Adapter	Definitely remembered
4	1	Female	22	548.06	1.11	-1.03	0.54	0.41	4	Test	Forgotten
4	1	Female	22	548.06	2.36	1.57	-0.56	-1.58	5	Test	Probably remembered
4	1	Female	22	548.06	2.08	0.67	-0.08	-0.64	6	Test	Definitely remembered
5	1	Female	24	1171.06		-4.41	-0.5		1	Adapter	Forgotten
5	1	Female	24	1171.06		-1.09	-1.12		2	Adapter	Probably remembered
5	1	Female	24	1171.06		-0.22	-0.63		3	Adapter	Definitely remembered
5	1	Female	24	1171.06		1.53	0.36		4	Test	Forgotten
5	1	Female	24	1171.06		0.72	0.01		5	Test	Probably remembered
5	1	Female	24	1171.06		1.27	-0.28		6	Test	Definitely remembered
6	1	Female	39	570.06	1.33	1.67	0.54	0.89	1	Adapter	Forgotten
6	1	Female	39	570.06	1.32	0.55	0.69	-1.21	2	Adapter	Probably remembered
6	1	Female	39	570.06	1.91	1.62	0.81	0.05	3	Adapter	Definitely remembered
6	1	Female	39	570.06	0.33	1.57	0.58	-1.09	4	Test	Forgotten
6	1	Female	39	570.06	1.01	2.12	0.54	0.7	5	Test	Probably remembered
6	1	Female	39	570.06	2.13	1.51	0.62	0.48	6	Test	Definitely remembered
7	1	Male	37	570.06	1.5	-1.84	-0.12	0.11	1	Adapter	Forgotten
7	1	Male	37	570.06	2.92	1.32	0.53	-0.15	2	Adapter	Probably remembered
7	1	Male	37	570.06	2.85	1.45	0.18	0.13	3	Adapter	Definitely remembered
7	1	Male	37	570.06	-1.26	-3	0.4	-2.1	4	Test	Forgotten
7	1	Male	37	570.06	0.99	1.03	0.59	0.09	5	Test	Probably remembered
7	1	Male	37	570.06	2.6	1.07	-0.58	-0.8	6	Test	Definitely remembered
8	1	Female	24	572.06	0.9		0.91	-0.4	1	Adapter	Forgotten
8	1	Female	24	572.06	1.32		0.44	-0.86	2	Adapter	Probably remembered
8	1	Female	24	572.06	2.58		1.53	-3.14	3	Adapter	Definitely remembered
8	1	Female	24	572.06	0.55		0.24	0.13	4	Test	Forgotten
8	1	Female	24	572.06	0.47		0.75	-0.17	5	Test	Probably remembered
8	1	Female	24	572.06	1.55		1.32	-0.02	6	Test	Definitely remembered
9	1	Female	51	569.06	3.26	4.93	1.57	0.3	1	Adapter	Forgotten
9	1	Female	51	569.06	3.51	4.83	1.44	-0.49	2	Adapter	Probably remembered
9	1	Female	51	569.06	2.82	3.88	1.28	-0.92	3	Adapter	Definitely remembered
9	1	Female	51	569.06	1.87	1.23	-0.54	-1.57	4	Test	Forgotten
9	1	Female	51	569.06	1.5	4.95	0.26	-1.18	5	Test	Probably remembered
9	1	Female	51	569.06	1.55	2.42	-0.73	-2.28	6	Test	Definitely remembered
10	1	Male	28	657.06	2.16	1.36	0.93		1	Adapter	Forgotten
10	1	Male	28	657.06	1.48	1.22	0.57		2	Adapter	Probably remembered
10	1	Male	28	657.06	2.82	2.07	0.96		3	Adapter	Definitely remembered
10	1	Male	28	657.06	1.38	0.7	0.12		4	Test	Forgotten
10	1	Male	28	657.06	1.15	1.13	0.31		5	Test	Probably remembered
10	1	Male	28	657.06	2.23	1.25	0.43		6	Test	Definitely remembered
11	1	Female	29	593.06	0.92	1.65	0.7	-0.25	1	Adapter	Forgotten
11	1	Female	29	593.06	1.99	1.8	0.94	0.25	2	Adapter	Probably remembered
11	1	Female	29	593.06	2.8	2.54	1.21	0.63	3	Adapter	Definitely remembered
11	1	Female	29	593.06	1.43	2.62	0.62	1.17	4	Test	Forgotten
11	1	Female	29	593.06	1.73	2.24	0.61	0.62	5	Test	Probably remembered
11	1	Female	29	593.06	2.4	3.11	0.78	0.38	6	Test	Definitely remembered
12	1	Female	33	564.06	2.33	1.16	-0.14	-0.16	1	Adapter	Forgotten
12	1	Female	33	564.06	3.26	2.65	0.04	0.07	2	Adapter	Probably remembered
12	1	Female	33	564.06	4.04	2.49	0.1	0.09	3	Adapter	Definitely remembered
12	1	Female	33	564.06	4.19	4.48	0.53	0.29	4	Test	Forgotten
12	1	Female	33	564.06	3.82	3.92	0.92	0.43	5	Test	Probably remembered
12	1	Female	33	564.06	3.49	3.47	0.74	0.38	6	Test	Definitely remembered
13	1	Female	23	567.06	0.91	1.7	0.04	1.48	1	Adapter	Forgotten
13	1	Female	23	567.06	1.38	1.86	0.29	1.69	2	Adapter	Probably remembered
13	1	Female	23	567.06	1.6	2.86	0.08	1.31	3	Adapter	Definitely remembered
13	1	Female	23	567.06	1.08	1.58	0.05	0.36	4	Test	Forgotten
13	1	Female	23	567.06	1.39	1.61	0.11	1.95	5	Test	Probably remembered
13	1	Female	23	567.06	1.17	2.48	-0.17	0.54	6	Test	Definitely remembered
14	1	Female	33	568.06	3.13	2.35	0.72	1.37	1	Adapter	Forgotten
14	1	Female	33	568.06	2.46	2.17	0.09	0.17	2	Adapter	Probably remembered
14	1	Female	33	568.06	2.97	2.69	0.17	0.43	3	Adapter	Definitely remembered
14	1	Female	33	568.06	2.55	2.2	1.22	0.12	4	Test	Forgotten
14	1	Female	33	568.06	2.33	1.91	0.16	0.21	5	Test	Probably remembered
14	1	Female	33	568.06	3.02	2.67	0.21	0.33	6	Test	Definitely remembered
15	1	Female	26	571.06	0.74	0.77	0.31	-0.82	1	Adapter	Forgotten
15	1	Female	26	571.06	1.49	1.25	0.67	-0.34	2	Adapter	Probably remembered
15	1	Female	26	571.06	2.18	1.93	0.82	-0.15	3	Adapter	Definitely remembered
15	1	Female	26	571.06	0.34	0.65	1.09	-0.1	4	Test	Forgotten
15	1	Female	26	571.06	1.27	0.5	0.51	-0.28	5	Test	Probably remembered
15	1	Female	26	571.06	1.89	1.65	0.24	0.26	6	Test	Definitely remembered
16	1	Female	53	555.06	0.55	1.64		-0.14	1	Adapter	Forgotten
16	1	Female	53	555.06	-0.37	0.54		-0.36	2	Adapter	Probably remembered
16	1	Female	53	555.06	1.78	1.29		0.94	3	Adapter	Definitely remembered
16	1	Female	53	555.06	0.23	1.3		0.93	4	Test	Forgotten
16	1	Female	53	555.06	2.53	1.33		1.04	5	Test	Probably remembered
16	1	Female	53	555.06	2.09	1.05		0.84	6	Test	Definitely remembered
17	1	Male	37	554.06	3.48	0.77	0.35	-0.71	1	Adapter	Forgotten
17	1	Male	37	554.06	2.74	1.94	0.49	-0.35	2	Adapter	Probably remembered
17	1	Male	37	554.06	2.5	1.5	0.46	-0.48	3	Adapter	Definitely remembered
17	1	Male	37	554.06	1.59	2.04	0.41	0.04	4	Test	Forgotten
17	1	Male	37	554.06	1.74	0.49	-0.42	0.07	5	Test	Probably remembered
17	1	Male	37	554.06	1.86	0.12	-0.25	0.54	6	Test	Definitely remembered
18	1	Female	30	589.06	5.51	-0.15	2.45	0.57	1	Adapter	Forgotten
18	1	Female	30	589.06	4.43	0.42	1.54	0.25	2	Adapter	Probably remembered
18	1	Female	30	589.06	3.85	0.15	2	-0.35	3	Adapter	Definitely remembered
18	1	Female	30	589.06	1.38	-1.82	3.32	0.26	4	Test	Forgotten
18	1	Female	30	589.06	3.37	-0.01	2.16	0	5	Test	Probably remembered
18	1	Female	30	589.06	3.96	0.2	1.73	0.08	6	Test	Definitely remembered
19	1	Female	50	554.06	1.46	1.67	0.81	0.25	1	Adapter	Forgotten
19	1	Female	50	554.06	1.87	2.3	1.36	1.47	2	Adapter	Probably remembered
19	1	Female	50	554.06	1.4	1.89	1.43	0.02	3	Adapter	Definitely remembered
19	1	Female	50	554.06	1.08	1.62	1.19	1.19	4	Test	Forgotten
19	1	Female	50	554.06	1.79	2.46	1.61	1.19	5	Test	Probably remembered
19	1	Female	50	554.06	1.66	2.34	0.98	1.87	6	Test	Definitely remembered
20	1	Female	42	557.06	1.86	0.8	0.65		1	Adapter	Forgotten
20	1	Female	42	557.06	2.13	2.83	0.46		2	Adapter	Probably remembered
20	1	Female	42	557.06	1.96	1.73	0.78		3	Adapter	Definitely remembered
20	1	Female	42	557.06	0.86	0.68	0		4	Test	Forgotten
20	1	Female	42	557.06	1.26	0.69	0.53		5	Test	Probably remembered
20	1	Female	42	557.06	1.5	1.53	0.18		6	Test	Definitely remembered
21	1	Male	45	560.06	0.39	1.01	-2.25	-0.09	1	Adapter	Forgotten
21	1	Male	45	560.06	2.72	2.14	1	0.2	2	Adapter	Probably remembered
21	1	Male	45	560.06	3.38	2.26	1.33	0.49	3	Adapter	Definitely remembered
21	1	Male	45	560.06	1.63	1.7	-2.03	-0.45	4	Test	Forgotten
21	1	Male	45	560.06	1.48	1.22	0.49	0.71	5	Test	Probably remembered
21	1	Male	45	560.06	2.15	1.31	0.46	0.49	6	Test	Definitely remembered
22	1	Female	22	572.06	1.79	1.95	-0.05	-0.62	1	Adapter	Forgotten
22	1	Female	22	572.06	0.91	1.28	0.22	-0.17	2	Adapter	Probably remembered
22	1	Female	22	572.06	3.56	2.42	-0.01	-0.14	3	Adapter	Definitely remembered
22	1	Female	22	572.06	2.72	1.82	-0.27	0.43	4	Test	Forgotten
22	1	Female	22	572.06	1.61	1.33	0.38	-0.28	5	Test	Probably remembered
22	1	Female	22	572.06	2.84	2.59	-0.36	-0.27	6	Test	Definitely remembered
23	1	Male	27	573.06	1.3		0.41	0.65	1	Adapter	Forgotten
23	1	Male	27	573.06	0.7		-0.15	0.87	2	Adapter	Probably remembered
23	1	Male	27	573.06	2.24		0.74	-0.55	3	Adapter	Definitely remembered
23	1	Male	27	573.06	0.56		0.58	-1.06	4	Test	Forgotten
23	1	Male	27	573.06	1.31		-0.43	-1.1	5	Test	Probably remembered
23	1	Male	27	573.06	0.91		0.27	-0.85	6	Test	Definitely remembered
24	1	Female	33	570.06	1.37	0.68	0.03	0.55	1	Adapter	Forgotten
24	1	Female	33	570.06	0.8	1.43	-0.41	-0.29	2	Adapter	Probably remembered
24	1	Female	33	570.06	1.58	1.18	0.18	0.72	3	Adapter	Definitely remembered
24	1	Female	33	570.06	2.47	0.83	0.36	0.78	4	Test	Forgotten
24	1	Female	33	570.06	2.52	0.87	0.65	0.94	5	Test	Probably remembered
24	1	Female	33	570.06	1	0.92	0.28	0.88	6	Test	Definitely remembered
25	1	Female	24	571.06	0.86	0.11	0.03	0.59	1	Adapter	Forgotten
25	1	Female	24	571.06	1.76	0.37	0.95	-0.7	2	Adapter	Probably remembered
25	1	Female	24	571.06	2.8	0.86	0.94	0.1	3	Adapter	Definitely remembered
25	1	Female	24	571.06	0.8	0.29	0.42	0.48	4	Test	Forgotten
25	1	Female	24	571.06	2.14	0.55	0.66	0.62	5	Test	Probably remembered
25	1	Female	24	571.06	2.83	1.17	0.62	0.55	6	Test	Definitely remembered
26	0	Female	49	546.06	2.89	0.87	0.08	-0.59	1	Adapter	Forgotten
26	0	Female	49	546.06	1.97	1.83	-0.32	-0.56	2	Adapter	Probably remembered
26	0	Female	49	546.06	3.38	2.13	-0.09	-0.41	3	Adapter	Definitely remembered
26	0	Female	49	546.06	4.94	1.88	-1.05	0.24	4	Test	Forgotten
26	0	Female	49	546.06	3.89	2.09	-0.42	-0.23	5	Test	Probably remembered
26	0	Female	49	546.06	2.58	1.2	-0.14	0.18	6	Test	Definitely remembered
27	0	Male	54	544.06	1.41	1.53	-0.8	0.09	1	Adapter	Forgotten
27	0	Male	54	544.06	0.6	0.38	0.93	-0.32	2	Adapter	Probably remembered
27	0	Male	54	544.06	0.54	0.71	-0.15	-0.07	3	Adapter	Definitely remembered
27	0	Male	54	544.06	0.14	-0.28	-0.32	0.5	4	Test	Forgotten
27	0	Male	54	544.06	-0.49	0.05	-0.15	-0.36	5	Test	Probably remembered
27	0	Male	54	544.06	0.21	0.24	0.03	0	6	Test	Definitely remembered
28	0	Female	60	543.06	1.06	3.53	0.35	1.03	1	Adapter	Forgotten
28	0	Female	60	543.06	1.04	2.78	0.3	0.47	2	Adapter	Probably remembered
28	0	Female	60	543.06	1.63	3.95	0.47	0.83	3	Adapter	Definitely remembered
28	0	Female	60	543.06	0.82	2.4	0.78	0.54	4	Test	Forgotten
28	0	Female	60	543.06	1.23	3.2	1.15	1.35	5	Test	Probably remembered
28	0	Female	60	543.06	1.11	3.02	0.75	0.63	6	Test	Definitely remembered
29	0	Female	64	543.06	2.07	0.85	1.35	0.13	1	Adapter	Forgotten
29	0	Female	64	543.06	1.68	0.91	2.12	-0.32	2	Adapter	Probably remembered
29	0	Female	64	543.06	0.93	0.91	1.24	-0.55	3	Adapter	Definitely remembered
29	0	Female	64	543.06	0.12	-0.55	2.73	0.88	4	Test	Forgotten
29	0	Female	64	543.06	0.78	0.72	1.86	0.64	5	Test	Probably remembered
29	0	Female	64	543.06	0.87	0.58	0.57	-0.02	6	Test	Definitely remembered
30	0	Male	61	545.06	2.42	2.37	0.25	1.48	1	Adapter	Forgotten
30	0	Male	61	545.06	2.13	2.72	0.43	1.15	2	Adapter	Probably remembered
30	0	Male	61	545.06	2.79	2.89	0.2	1.18	3	Adapter	Definitely remembered
30	0	Male	61	545.06	2.32	2.93	0.68	0.69	4	Test	Forgotten
30	0	Male	61	545.06	2.55	2.05	0.01	0.6	5	Test	Probably remembered
30	0	Male	61	545.06	3.55	2.76	0.41	1.29	6	Test	Definitely remembered
31	1	Female	24	563.06	-0.45	3.29	-0.3	1.39	1	Adapter	Forgotten
31	1	Female	24	563.06	1.8	4.28	1.08	0.82	2	Adapter	Probably remembered
31	1	Female	24	563.06	2.82	5.83	1.03	1.15	3	Adapter	Definitely remembered
31	1	Female	24	563.06	-0.21	1.14	-3.07	-1.35	4	Test	Forgotten
31	1	Female	24	563.06	1.86	3.33	0.24	0.43	5	Test	Probably remembered
31	1	Female	24	563.06	2.29	4.72	0.83	0.6	6	Test	Definitely remembered
32	1	Female	30	570.06	2.41	1.6	1.28	-0.07	1	Adapter	Forgotten
32	1	Female	30	570.06	1.73	1.48	0.4	-0.04	2	Adapter	Probably remembered
32	1	Female	30	570.06	1.92	1.38	0.44	-0.34	3	Adapter	Definitely remembered
32	1	Female	30	570.06	1.96	1.88	0.53	0.75	4	Test	Forgotten
32	1	Female	30	570.06	1.71	1.34	0.54	-0.37	5	Test	Probably remembered
32	1	Female	30	570.06	1.79	1.38	0.41	0.42	6	Test	Definitely remembered
33	1	Male	27	564.06	2.94	1.4	1.19	0.08	1	Adapter	Forgotten
33	1	Male	27	564.06	3.06	1.07	1.34	0.56	2	Adapter	Probably remembered
33	1	Male	27	564.06	4.55	1.53	1.94	0.75	3	Adapter	Definitely remembered
33	1	Male	27	564.06	1.41	0.79	0.52	0.41	4	Test	Forgotten
33	1	Male	27	564.06	2.7	1.09	0.92	0.43	5	Test	Probably remembered
33	1	Male	27	564.06	3.04	1.15	0.45	-0.02	6	Test	Definitely remembered
34	1	Female	24	555.06	1.56	2.69	1.22	0.49	1	Adapter	Forgotten
34	1	Female	24	555.06	1.44	1.74	1.21	0.3	2	Adapter	Probably remembered
34	1	Female	24	555.06	2.18	2.44	1.31	0.37	3	Adapter	Definitely remembered
34	1	Female	24	555.06	0.68	1.86	0.47	1.02	4	Test	Forgotten
34	1	Female	24	555.06	0.58	1.88	0.77	0.39	5	Test	Probably remembered
34	1	Female	24	555.06	1.89	3.62	1.31	0.17	6	Test	Definitely remembered
35	1	Female	25	561.06	-2.87		-0.17	-2.42	1	Adapter	Forgotten
35	1	Female	25	561.06	0.45		0.31	0.56	2	Adapter	Probably remembered
35	1	Female	25	561.06	1.29		1.03	-0.13	3	Adapter	Definitely remembered
35	1	Female	25	561.06	4.5		0.36	1.72	4	Test	Forgotten
35	1	Female	25	561.06	-0.01		1.23	-1.59	5	Test	Probably remembered
35	1	Female	25	561.06	1.32		0.94	-0.39	6	Test	Definitely remembered
36	1	Female	25	555.06	0.54	1.02	-0.26	0.1	1	Adapter	Forgotten
36	1	Female	25	555.06	1.37	1.54	0.17	0.03	2	Adapter	Probably remembered
36	1	Female	25	555.06	0.8	1.01	0.05	-0.36	3	Adapter	Definitely remembered
36	1	Female	25	555.06	0.82	1.16	-0.73	-0.11	4	Test	Forgotten
36	1	Female	25	555.06	1.2	1.29	-0.1	-0.04	5	Test	Probably remembered
36	1	Female	25	555.06	1.76	1.67	-0.12	0.42	6	Test	Definitely remembered
37	1	Female	28	561.06	3.08	2.84	0.95	0.22	1	Adapter	Forgotten
37	1	Female	28	561.06	3.23	1.77	1.42	-0.41	2	Adapter	Probably remembered
37	1	Female	28	561.06	3.98	1.78	1.39	-0.05	3	Adapter	Definitely remembered
37	1	Female	28	561.06	2	-0.43	0.84	-0.76	4	Test	Forgotten
37	1	Female	28	561.06	2.67	1.01	0.32	0.19	5	Test	Probably remembered
37	1	Female	28	561.06	3.41	1	1.57	-0.29	6	Test	Definitely remembered
38	1	Female	39	554.06	1.94	1.21	0.3		1	Adapter	Forgotten
38	1	Female	39	554.06	1.43	0.98	0.14		2	Adapter	Probably remembered
38	1	Female	39	554.06	1.64	1.01	0.03		3	Adapter	Definitely remembered
38	1	Female	39	554.06	2.52	0.94	1.22		4	Test	Forgotten
38	1	Female	39	554.06	0.53	-0.29	-0.11		5	Test	Probably remembered
38	1	Female	39	554.06	2.27	1.02	0.59		6	Test	Definitely remembered
39	1	Female	25	568.06	5.1	1.71	-0.21	-0.56	1	Adapter	Forgotten
39	1	Female	25	568.06	4.31	1.25	-0.23	0.97	2	Adapter	Probably remembered
39	1	Female	25	568.06	6.32	3.23	-0.12	0.74	3	Adapter	Definitely remembered
39	1	Female	25	568.06	4.25	2.62	0.22	-0.39	4	Test	Forgotten
39	1	Female	25	568.06	5.32	3.15	0.07	0.02	5	Test	Probably remembered
39	1	Female	25	568.06	5.11	2.78	0.12	-0.1	6	Test	Definitely remembered
40	1	Male	28	555.06	1.23	0.99	0.08	-0.39	1	Adapter	Forgotten
40	1	Male	28	555.06	1.37	1.19	-0.06	0.74	2	Adapter	Probably remembered
40	1	Male	28	555.06	2.5	1.58	1.13	0.56	3	Adapter	Definitely remembered
40	1	Male	28	555.06	2.16	1.32	0.97	-0.4	4	Test	Forgotten
40	1	Male	28	555.06	1.56	1.28	1.04	1	5	Test	Probably remembered
40	1	Male	28	555.06	2.42	1.39	1.2	0.22	6	Test	Definitely remembered
41	0	Male	45	546.06		7.38	0.59	3.04	1	Adapter	Forgotten
41	0	Male	45	546.06		1.41	0.66	0.27	2	Adapter	Probably remembered
41	0	Male	45	546.06		1.55	0.35	-0.15	3	Adapter	Definitely remembered
41	0	Male	45	546.06		3.08	1	0.17	4	Test	Forgotten
41	0	Male	45	546.06		1.37	0.19	-0.88	5	Test	Probably remembered
41	0	Male	45	546.06		1.3	0.21	0.23	6	Test	Definitely remembered
42	0	Male	40	543.06	1.67	1	0.35	1.55	1	Adapter	Forgotten
42	0	Male	40	543.06					2	Adapter	Probably remembered
42	0	Male	40	543.06	3.58	0.6	0.32	1.23	3	Adapter	Definitely remembered
42	0	Male	40	543.06	3.04	0.82	0.69	0.13	4	Test	Forgotten
42	0	Male	40	543.06					5	Test	Probably remembered
42	0	Male	40	543.06	2.48	0.49	0.27	0.45	6	Test	Definitely remembered
43	0	Female	42	556.06					1	Adapter	Forgotten
43	0	Female	42	556.06	1.67		0.32	0.11	2	Adapter	Probably remembered
43	0	Female	42	556.06	2.88		1.13	-0.2	3	Adapter	Definitely remembered
43	0	Female	42	556.06					4	Test	Forgotten
43	0	Female	42	556.06	2.11		0.72	1.38	5	Test	Probably remembered
43	0	Female	42	556.06	2.97		0.72	0.26	6	Test	Definitely remembered
44	0	Female	46	544.06					1	Adapter	Forgotten
44	0	Female	46	544.06	2.87	1.42	0.3	0.23	2	Adapter	Probably remembered
44	0	Female	46	544.06	1.69	1.54	-0.06	0.3	3	Adapter	Definitely remembered
44	0	Female	46	544.06					4	Test	Forgotten
44	0	Female	46	544.06	2.88	1.21	0.35	-0.1	5	Test	Probably remembered
44	0	Female	46	544.06	1.82	0.54	-0.06	0.49	6	Test	Definitely remembered
45	1	Female	24	569.06	1.49	0.81	0.79	0.63	1	Adapter	Forgotten
45	1	Female	24	569.06	1.99	1.15	1.15	0.73	2	Adapter	Probably remembered
45	1	Female	24	569.06	2.51	1.2	1.03	0.92	3	Adapter	Definitely remembered
45	1	Female	24	569.06	2.59	1	1.42	0.93	4	Test	Forgotten
45	1	Female	24	569.06	2.51	1.39	1.35	0.7	5	Test	Probably remembered
45	1	Female	24	569.06	2	1.11	0.99	0.06	6	Test	Definitely remembered
46	1	Female	25	562.06	2.47	1.98	1.71	2.57	1	Adapter	Forgotten
46	1	Female	25	562.06	3.02	2.5	0.82	0.44	2	Adapter	Probably remembered
46	1	Female	25	562.06	3	2.93	1.38	0.55	3	Adapter	Definitely remembered
46	1	Female	25	562.06	2.18	4.46	2.91	1.55	4	Test	Forgotten
46	1	Female	25	562.06	3.39	4.13	1.23	-0.73	5	Test	Probably remembered
46	1	Female	25	562.06	1.91	2.03	0.77	-0.1	6	Test	Definitely remembered
47	1	Male	31	554.06	0.62	0.53	0.5	-1.31	1	Adapter	Forgotten
47	1	Male	31	554.06	1.87	1.2	1.56	0.88	2	Adapter	Probably remembered
47	1	Male	31	554.06	2.52	1.82	1.98	0.36	3	Adapter	Definitely remembered
47	1	Male	31	554.06	3.9	-0.65	1.82	0.67	4	Test	Forgotten
47	1	Male	31	554.06	-0.15	-1.14	-0.85	-0.19	5	Test	Probably remembered
47	1	Male	31	554.06	2	0.91	1.16	0.17	6	Test	Definitely remembered
48	1	Female	22	557.06	-1.33	0.29	-1.81	-0.24	1	Adapter	Forgotten
48	1	Female	22	557.06	1.52	2.63	-0.21	-0.85	2	Adapter	Probably remembered
48	1	Female	22	557.06	1.54	2.28	0.33	0.01	3	Adapter	Definitely remembered
48	1	Female	22	557.06	-1.41	-53.04	-1.66	-53.04	4	Test	Forgotten
48	1	Female	22	557.06	0.63	55.43	0.5	55.43	5	Test	Probably remembered
48	1	Female	22	557.06	1.66	4.81	0.33	4.81	6	Test	Definitely remembered
49	1	Female	36	558.06	3.54	3.08	0.89	1.45	1	Adapter	Forgotten
49	1	Female	36	558.06	2.51	1.79	0.87	0.57	2	Adapter	Probably remembered
49	1	Female	36	558.06	3.09	2	0.85	0.87	3	Adapter	Definitely remembered
49	1	Female	36	558.06	0.66	2.08	1.09	0.22	4	Test	Forgotten
49	1	Female	36	558.06	1.98	1.09	0.08	-0.47	5	Test	Probably remembered
49	1	Female	36	558.06	3.28	1.3	0.86	0.06	6	Test	Definitely remembered
50	1	Female	23	563.06	2.53	1.77	0.65	-1.06	1	Adapter	Forgotten
50	1	Female	23	563.06	3.13	2.42	0.66	-0.6	2	Adapter	Probably remembered
50	1	Female	23	563.06	3.27	2.78	0.61	-0.06	3	Adapter	Definitely remembered
50	1	Female	23	563.06	1.88	1.39	-0.28	-0.92	4	Test	Forgotten
50	1	Female	23	563.06	2.82	1.8	0.92	-0.22	5	Test	Probably remembered
50	1	Female	23	563.06	4.03	2.58	0.85	-0.52	6	Test	Definitely remembered
51	1	Female	31	564.06	1.69	1.72	1.54	0.13	1	Adapter	Forgotten
51	1	Female	31	564.06	-0.68	-0.34	2	-0.15	2	Adapter	Probably remembered
51	1	Female	31	564.06	-0.26	1.11	1.46	0.3	3	Adapter	Definitely remembered
51	1	Female	31	564.06	-1.08	1.43	0.55	-0.1	4	Test	Forgotten
51	1	Female	31	564.06	-2.62	0.65	1.42	0.26	5	Test	Probably remembered
51	1	Female	31	564.06	1.61	1.24	0.92	-0.12	6	Test	Definitely remembered
52	1	Female	23	572.06	1.58	1.74	0.89	0.08	1	Adapter	Forgotten
52	1	Female	23	572.06	1.92	2.21	0.38	0.03	2	Adapter	Probably remembered
52	1	Female	23	572.06	1.95	2.61	0.58	0.09	3	Adapter	Definitely remembered
52	1	Female	23	572.06	1.32	2	0.48	0.01	4	Test	Forgotten
52	1	Female	23	572.06	1.41	2.48	0.46	0.12	5	Test	Probably remembered
52	1	Female	23	572.06	1.41	2.64	0.4	-0.1	6	Test	Definitely remembered
53	1	Female	41	657.06	0.93	1.18	0.24	-0.39	1	Adapter	Forgotten
53	1	Female	41	657.06					2	Adapter	Probably remembered
53	1	Female	41	657.06	-0.74	2.12	0.87	-0.19	3	Adapter	Definitely remembered
53	1	Female	41	657.06	0.65	1.04	0.72	0.78	4	Test	Forgotten
53	1	Female	41	657.06					5	Test	Probably remembered
53	1	Female	41	657.06	-0.8	1.07	0.78	1.06	6	Test	Definitely remembered
54	1	Female	29	560.06	0.83		1.57	0.86	1	Adapter	Forgotten
54	1	Female	29	560.06	1.52		1.58	-0.01	2	Adapter	Probably remembered
54	1	Female	29	560.06	1.36		0.93	-0.47	3	Adapter	Definitely remembered
54	1	Female	29	560.06	2.12		2.01	0.62	4	Test	Forgotten
54	1	Female	29	560.06	2.56		2.46	0.27	5	Test	Probably remembered
54	1	Female	29	560.06	1.75		0.41	0.11	6	Test	Definitely remembered

## Sheet: Figure 5a
Figure 5a
HC	RS right STS	Oldham’s method ((adapter+test)/2) right STS
1	0.29	0.13
2	0.32	1.27
3	0.01	0.5
4	0.01	-0.07
5	-0.79	-0.47
6	0.15	0.69
7	0.48	-0.05
8	0.33	0.59
9	1.74	0.54
10	0.59	0.61
11	0.55	0.83
12	-0.66	0.38
13	0.21	0.03
14	0.13	0.27
15	0.08	0.62
16
17	0.26	0.21
18	-0.07	1.85
19	-0.04	1.19
20	0.42	0.39
21	1.03	0.7
22	-0.21	-0.01
23	0.32	0.48
24	-0.27	0.24
25	0.28	0.62
26	0.09	-0.2
27	-0.01	-0.06
28	-0.44	0.63
29	0.66	1.23
30	-0.07	0.32
31	0.58	0.76
32	-0.07	0.45
33	0.83	1.06
34	0.47	1.03
35	0.03	1.02
36	0.32	-0.13
37	0.04	1.31
38	-0.47	0.39
39	-0.38	-0.05
40	-0.35	0.96
41	0.05	0.29
42	-0.07	0.37
43	0.18	0.81
44	0.01	-0.04
45	-0.05	1.11
46	0.59	1.11
47	0.91	1.59
48	-0.05	0.26
49	0.23	0.68
50	0.11	0.56
51	0.8	1.44
52	0.29	0.57
53	0.03	0.81
54	-0.18	1.49

## Sheet: Figure 5b
Figure 5b
HC	RS right FFA	Oldham’s method ((adapter+test)/2) right FFA
1	0.14	2.47
2	0.13	2.41
3	0.42	3.65
4	-0.34	3.17
5
6	0.32	1.1
7	2.62	2.31
8	0.3	1.07
9	0.78	2.25
10	-0.46	1.46
11	0.66	2.49
12	1.39	1.78
13	0.29	1.33
14	-0.4	3.17
15	-0.45	2.42
16	-0.1	1.46
17	0.42	2.41
18	0.88	4.18
19	0.08	2.14
20	-1.51	1.55
21	-0.39	3.22
22	1.05	1.92
23	0.03	2.33
24	-0.27	1.13
25	-1.02	2.47
26	0.24	2.39
27	0.58	2.3
28	0.29	1.92
29	-1.92	0.23
30	0.8	4.53
31	0.18	1.8
32	-0.14	2.34
33	0.02	2.97
34	0.12	1.65
35	0.17	2.36
36	-0.32	1.72
37	1.5	2.66
38	1.38	3.12
39	4.53	3.6
40	-0.09	3.23
41
42	2.02	2.18
43	0.46	3.81
44	0.53	1.58
45	-0.23	1.7
46	-0.17	1.83
47	0.69	2.91
48	-0.05	1.74
49	0.23	1.82
50	0.07	1.95
51	1.38	1.32
52	-0.29	1.6
53	-1.87	0.55
54	1.29	2.49

## Sheet: Figure 6
Figure 6. Face stimuli - recognition
HC	Scan acquisition	Gender	Age	Time lag	Right FFA	Left FFA	Right STS	Left STS	Measurement	Repetition
1	1	Male	21	2776.27	2.54	3.43	0.33	1.68	1	Adapter
1	1	Male	21	2776.27	2.4	2.48	0.33	1.32	2	Test
2	1	Female	25	2875.37	2.47	2.69	1.69	0.92	1	Adapter
2	1	Female	25	2875.37	2.34	2.61	1.43	0.6	2	Test
3	1	Female	28	2856.4	3.86	0.66	1.01	-0.42	1	Adapter
3	1	Female	28	2856.4	3.44	0.76	0.67	-0.68	2	Test
4	1	Female	22	2830.37	3	1.37	-0.2	-1.55	1	Adapter
4	1	Female	22	2830.37	3.34	2.08	-0.38	-1.11	2	Test
5	1	Female	24	2832.57		2.87	0.65		1	Adapter
5	1	Female	24	2832.57		1.13	-0.07		2	Test
6	1	Female	39	2916.1	1.26	1.88	0.74	-0.4	1	Adapter
6	1	Female	39	2916.1	0.94	2.15	0.44	-0.86	2	Test
7	1	Male	37	2836	3.62	1.6	0.34	0.26	1	Adapter
7	1	Male	37	2836	1	0.45	0.3	-0.06	2	Test
8	1	Female	24	2841.38	1.21		1.47	-0.34	1	Adapter
8	1	Female	24	2841.38	0.92		-0.16	0.53	2	Test
9	1	Female	51	2939.28	2.64	2.59	0.48	1.2	1	Adapter
9	1	Female	51	2939.28	1.86	2.86	0.71	0.65	2	Test
10	1	Male	28	2746.35	1.23	0.8	0.55		1	Adapter
10	1	Male	28	2746.35	1.69	1.65	0.53		2	Test
11	1	Female	29	2833.48	2.82	3.34	1.31	0.02	1	Adapter
11	1	Female	29	2833.48	2.16	1.76	1.29	-0.09	2	Test
12	1	Female	33	2795.47	2.47	1.98	1.18	0.59	1	Adapter
12	1	Female	33	2795.47	1.08	1.37	0.52	-0.02	2	Test
13	1	Female	23	2837.15	1.47	0.65	0.11	0.3	1	Adapter
13	1	Female	23	2837.15	1.18	0.46	-0.08	-0.33	2	Test
14	1	Female	33	2872.65	2.97	2.64	-0.03	0.47	1	Adapter
14	1	Female	33	2872.65	3.36	2.6	0.32	0.24	2	Test
15	1	Female	26	2841	2.2	1.96	-0.46	-0.23	1	Adapter
15	1	Female	26	2841	2.64	2	-0.07	0.17	2	Test
16	1	Female	53	2866.58	1.41	0.45		1.65	1	Adapter
16	1	Female	53	2866.58	1.5	0.9		0.97	2	Test
17	1	Male	37	2964.48	2.61	2.11	0.36	0.02	1	Adapter
17	1	Male	37	2964.48	2.2	1.98	0.54	0.02	2	Test
18	1	Female	30	2900.5	4.62	1.84	1.42	0.11	1	Adapter
18	1	Female	30	2900.5	3.74	1.14	2.32	0.13	2	Test
19	1	Female	50	2840.25	2.18	2.44	1.78	-0.09	1	Adapter
19	1	Female	50	2840.25	2.1	2.61	1.07	0.19	2	Test
20	1	Female	42	2913.32	0.79	1.29	0.51		1	Adapter
20	1	Female	42	2913.32	2.3	2.16	1.07		2	Test
21	1	Male	45	2831.4	3.02	2.05	1.48	0.79	1	Adapter
21	1	Male	45	2831.4	3.41	2.01	1.23	0.72	2	Test
22	1	Female	22	2855.83	2.44	1.77	-0.47	-1.32	1	Adapter
22	1	Female	22	2855.83	1.39	1.78	-0.74	-1.31	2	Test
23	1	Male	27	2857.52	2.34		0.33	0.37	1	Adapter
23	1	Male	27	2857.52	2.31		0.39	-0.08	2	Test
24	1	Female	33	2829.62	1	0.88	0.26	0.93	1	Adapter
24	1	Female	33	2829.62	1.26	1.23	0.17	0.68	2	Test
25	1	Female	24	2863.58	1.96	0.4	0.49	0.08	1	Adapter
25	1	Female	24	2863.58	2.98	1.68	1.38	0.41	2	Test
26	0	Female	49	2728.9	2.51	1.26	0.2	0.19	1	Adapter
26	0	Female	49	2728.9	2.27	1.07	-0.71	-0.23	2	Test
27	0	Male	54	2734.6	2.59	1.09	-0.03	-1.84	1	Adapter
27	0	Male	54	2734.6	2	0.45	0.12	-0.52	2	Test
28	0	Female	60	2816.72	2.06	4.62	0.87	1.27	1	Adapter
28	0	Female	60	2816.72	1.77	4.3	0.86	1.19	2	Test
29	0	Female	64	2724.48	-0.73	-0.47	0.68	0.19	1	Adapter
29	0	Female	64	2724.48	1.18	1.36	0.84	0.48	2	Test
30	0	Male	61	2831.7	4.93	2.96	-0.26	0.45	1	Adapter
30	0	Male	61	2831.7	4.13	2.74	-0.05	0.59	2	Test
31	1	Female	24	2835.15	1.89	3.58	0.88	1.19	1	Adapter
31	1	Female	24	2835.15	1.71	3.9	0.56	1.39	2	Test
32	1	Female	30	2847	2.27	2.3	0.29	-0.49	1	Adapter
32	1	Female	30	2847	2.41	2.5	0.09	-0.76	2	Test
33	1	Male	27	2832.88	2.98	1.31	0.18	0.66	1	Adapter
33	1	Male	27	2832.88	2.95	2.19	0.74	0.75	2	Test
34	1	Female	24	2845.83	1.71	3.45	1.38	-1.17	1	Adapter
34	1	Female	24	2845.83	1.59	2.9	1.48	0.27	2	Test
35	1	Female	25	2849.6	2.44		0.47	0.3	1	Adapter
35	1	Female	25	2849.6	2.27		-0.16	-0.22	2	Test
36	1	Female	25	2856.97	1.56	2.56	0.53	0.03	1	Adapter
36	1	Female	25	2856.97	1.87	2.24	0.75	-0.06	2	Test
37	1	Female	28	2840.53	3.41	1.57	1.54	0.48	1	Adapter
37	1	Female	28	2840.53	1.91	1.1	1.18	-0.07	2	Test
38	1	Female	39	2848.33	3.8	2.27	0.68		1	Adapter
38	1	Female	39	2848.33	2.43	1.81	0.42		2	Test
39	1	Female	25	2813.13	5.86	2.99	0.13	-0.02	1	Adapter
39	1	Female	25	2813.13	1.33	1.5	-0.62	-0.59	2	Test
40	1	Male	28	2832.35	3.18	2.91	2.09	0.27	1	Adapter
40	1	Male	28	2832.35	3.27	2.72	1.51	0.2	2	Test
41	0	Male	45	2742.05		2.17	0.77	0.74	1	Adapter
41	0	Male	45	2742.05		1.77	0.61	0.16	2	Test
42	0	Male	40	2785.43	3.19	0.95	-0.19	0.71	1	Adapter
42	0	Male	40	2785.43	1.16	0.9	0.2	0.41	2	Test
43	0	Female	42	2641.02	4.04		0.48	-1.5	1	Adapter
43	0	Female	42	2641.02	3.58		0.16	-1.16	2	Test
44	0	Female	46	2864.05	1.84	0.78	-0.61	0.15	1	Adapter
44	0	Female	46	2864.05	1.31	0.01	0.81	0.67	2	Test
45	1	Female	24	2758.27	1.58	1.27	0.76	0.84	1	Adapter
45	1	Female	24	2758.27	1.81	1.56	0.99	0.12	2	Test
46	1	Female	25	2713.83	1.74	1.85	0.62	-0.41	1	Adapter
46	1	Female	25	2713.83	1.91	2.56	1.01	0.16	2	Test
47	1	Male	31	2876.75	3.25	1.44	2.45	0.32	1	Adapter
47	1	Male	31	2876.75	2.57	1.18	1.18	-0.27	2	Test
48	1	Female	22	2770.33	1.71	1.71	0.1	0.01	1	Adapter
48	1	Female	22	2770.33	1.76	2.49	0.4	-0.06	2	Test
49	1	Female	36	2987.77	1.93	0.92	0.62	0.74	1	Adapter
49	1	Female	36	2987.77	1.7	0.64	0.89	0.52	2	Test
50	1	Female	23	2952.27	1.98	1.61	0.5	-0.37	1	Adapter
50	1	Female	23	2952.27	1.91	2.24	0.42	-0.02	2	Test
51	1	Female	31	2858.02	2.01	2.05	1.73	-0.19	1	Adapter
51	1	Female	31	2858.02	0.62	0.69	1.19	-0.33	2	Test
52	1	Female	23	2834.63	1.45	3.4	1.07	0.36	1	Adapter
52	1	Female	23	2834.63	1.74	2.73	0.84	0.17	2	Test
53	1	Female	41	2797.43	-0.39	2.41	1.01	0.59	1	Adapter
53	1	Female	41	2797.43	1.48	2.1	1.05	1.01	2	Test
54	1	Female	29	2999.23	3.13	0	2.03	1.41	1	Adapter
54	1	Female	29	2999.23	1.85	0	0.97	-0.07	2	Test
